# Supplementary material for: Transcriptome Analysis of Tomato Leaves Reveals Candidate Genes Responsive to Tomato Brown Rugose Fruit Virus Infection
Source: Int J Mol Sci. 2024 Apr 4;25(7):4012. doi: 10.3390/ijms25074012 (PMC11012278; doi:10.3390/ijms25074012)
Supplement: Supplementary file 1 [file ijms-25-04012-s001.zip]

Archive with 5 entries (5 files):
- Figure S1.jpg
- Table S1 Genes differentially expressed between mock- and ToBRFV-infected tomato leaves..xlsx
- Table S2 Protein interaction network constructed by up-regulated genes.xlsx
- Table S3 Protein interaction network constructed by down-regulated genes.xlsx
- Table S4 Primers used for qRT-PCR validation.xlsx
