# Supplementary material for: Transcriptome Analysis of Tomato Leaves Reveals Candidate Genes Responsive to Tomato Brown Rugose Fruit Virus Infection
Source: Int J Mol Sci. 2024 Apr 4;25(7):4012. doi: 10.3390/ijms25074012 (PMC11012278; doi:10.3390/ijms25074012)
Supplement: Supplementary file 1 [file ijms-25-04012-s001.zip › Table S1 Genes differentially expressed between mock- and ToBRFV-infected tomato leaves..xlsx]

## Sheet: ToBRFVvsMock_deg_all
gene_id	log2FoldChange	gene_description	ToBRFV1	ToBRFV2	ToBRFV3	Mock1	Mock2	Mock3	ToBRFV	Mock		pvalue	padj	gene_name		gene_chr	gene_start	gene_end	gene_strand	gene_length	gene_biotype		Subfamily	Family
101253130	8.23562	protein RDM1 && sp|Q9LUJ3|RDM1_ARATH Protein RDM1 OS=Arabidopsis thaliana OX=3702 GN=RDM1 PE=1 SV=1 && PF09187:RNA-directed DNA methylation 1	29.4093	116.902	28.6392	0	0	0	58.317	0		3.59893e-08	8.36152e-06	LOC101253130		NC_015446.3	68617292	68618051	-	677	protein_coding		-	-
101266022	7.08226	glycolipid transfer protein 3 && sp|Q9LU33|GLTP3_ARATH Glycolipid transfer protein 3 OS=Arabidopsis thaliana OX=3702 GN=GLTP3 PE=2 SV=1 && PF08718:Glycolipid transfer protein (GLTP)	10.1094	42.51	26.0356	0	0	0	26.2183	0		3.83641e-06	0.000450508	LOC101266022		NC_015441.3	56057467	56061147	-	968	protein_coding		-	-
112941051	6.44682	phenylalanine ammonia-lyase-like && sp|P35511|PAL1_SOLLC Phenylalanine ammonia-lyase OS=Solanum lycopersicum OX=4081 GN=PAL PE=2 SV=1 && -	16.5427	20.1922	13.8857	0	0	0	16.8735	0		9.14832e-06	0.000923682	LOC112941051		NC_015440.3	6475261	6477969	+	2401	protein_coding		-	-
104646456	5.96802	uncharacterized LOC104646456%2C transcript variant X1 && sp|Q8S7E1|CAO_ORYSJ Chlorophyllide a oxygenase, chloroplastic OS=Oryza sativa subsp. japonica OX=39947 GN=CAO PE=2 SV=1 && -	21.1379	11.6902	3.47141	0	0	0	12.0999	0		0.000825482	0.0296282	LOC104646456		NC_015440.3	58349263	58354346	+	2537	misc_RNA		-	-
112940156	5.95195	uncharacterized LOC112940156 && - && -	10.1094	12.753	13.0178	0	0	0	11.9601	0		0.000112809	0.00688549	LOC112940156		NC_015447.3	4299703	4307552	+	529	protein_coding		-	-
101263985	5.76256	protein yippee-like%2C transcript variant X5 && sp|P59234|YIPL_SOLTU Protein yippee-like OS=Solanum tuberosum OX=4113 PE=2 SV=1 && PF03226:Yippee zinc-binding/DNA-binding /Mis18, centromere assembly	20.2189	4.251	6.94283	0	0	0	10.4709	0		0.00147556	0.0438547	LOC101263985		NC_015440.3	59662369	59676351	+	1918	protein_coding		-	-
101252926	5.70975	glycosyltransferase-like protein gnt13 && - && -	11.9475	20.1922	26.9035	0	0	1.03015	19.6811	0.343384		6.51342e-05	0.00458422	LOC101252926		NC_015447.3	1033919	1036032	+	869	protein_coding		-	-
101259314	5.60925	uncharacterized LOC101259314 && - && PF04720:PDDEXK-like family of unknown function	5.51424	10.6275	12.1499	0	0	0	9.43056	0		0.000869106	0.0306342	LOC101259314		NC_015440.3	1009211	1012046	+	1360	protein_coding		-	-
104648421	5.26293	uncharacterized LOC104648421 && - && -	22.976	6.3765	13.8857	1.0438	0	0	14.4127	0.347933		0.000677489	0.0263757	LOC104648421		NC_015444.3	58327225	58329446	+	964	lncRNA		-	-
novel.263	4.813	- && - && -	11.0285	36.1335	12.1499	0	1.0771	1.03015	19.7706	0.702418		0.000402406	0.0181142	-		NC_015448.3	2396503	2400942	+	448	-		-	-
101255161	4.80104	protein SRC2-like && - && PF00168:C2 domain	9.1904	7.43925	14.7535	0	0	1.03015	10.4611	0.343384		0.00178399	0.0494438	LOC101255161		NC_015448.3	6158335	6159226	+	892	protein_coding		-	-
101260552	4.72869	nudix hydrolase 2-like && sp|Q94B74|NUDT2_ARATH Nudix hydrolase 2 OS=Arabidopsis thaliana OX=3702 GN=NUDT2 PE=1 SV=1 && PF18290:Nudix hydrolase domain|PF00293:NUDIX domain	22.057	26.5687	34.7141	3.1314	0	0	27.7799	1.0438		2.74646e-05	0.00233633	LOC101260552		NC_015444.3	58654053	58658736	+	1027	protein_coding		-	-
101260467	4.60069	probable F-box protein At4g22060 && - && -	21.1379	10.6275	19.0928	0	1.0771	1.03015	16.9527	0.702418		0.000322692	0.0153517	LOC101260467		NC_015446.3	830943	831899	-	957	protein_coding		-	-
101248021	4.38583	uncharacterized LOC101248021%2C transcript variant X1 && - && -	71.6851	73.3297	164.892	0	10.771	4.12061	103.302	4.96388		1.02265e-06	0.000157832	LOC101248021		NC_015444.3	4586171	4590691	-	1270	lncRNA		-	-
101261464	4.34553	26S proteasome non-ATPase regulatory subunit 2 homolog A && sp|Q9SIV2|PSD2A_ARATH 26S proteasome non-ATPase regulatory subunit 2 homolog A OS=Arabidopsis thaliana OX=3702 GN=RPN1A PE=1 SV=2 && PF17781:RPN1/RPN2 N-terminal domain|PF18051:26S proteasome non-ATPase regulatory subunit RPN1 C-terminal	87.3088	161.538	93.7282	4.1752	7.53972	5.15076	114.192	5.62189		1.54341e-14	1.33394e-11	LOC101261464		NC_015447.3	2290153	2301752	+	3229	protein_coding		-	-
101255046	4.31531	actin-75%2C transcript variant X1 && sp|Q05214|ACT1_TOBAC Actin OS=Nicotiana tabacum OX=4097 PE=3 SV=1 && PF00022:Actin	75.3613	57.3885	36.4498	0	7.53972	1.03015	56.3999	2.85662		1.06715e-05	0.00103864	LOC101255046		NC_015447.3	65395284	65398364	+	1682	protein_coding		-	-
101260267	4.26391	aluminum-activated malate transporter 14-like && sp|Q9LS22|ALMTE_ARATH Aluminum-activated malate transporter 14 OS=Arabidopsis thaliana OX=3702 GN=ALMT14 PE=2 SV=1 && PF11744:Aluminium activated malate transporter	17.4618	47.8237	14.7535	0	0	4.12061	26.6797	1.37354		0.00116528	0.037862	LOC101260267		NC_015446.3	63104798	63109019	-	1873	protein_coding		-	-
101248353	4.11858	homeobox-leucine zipper protein ROC8-like && sp|Q9M9P4|HDG8_ARATH Homeobox-leucine zipper protein HDG8 OS=Arabidopsis thaliana OX=3702 GN=HDG8 PE=2 SV=2 && PF01852:START domain|PF00046:Homeodomain	51.4663	136.032	88.521	3.1314	10.771	2.0603	92.0064	5.32091		3.22301e-08	7.6527e-06	LOC101248353		NC_015448.3	4868670	4877334	+	2503	protein_coding		HB-HD-ZIP	HB->HB-HD-ZIP
101265550	4.02434	bidirectional sugar transporter SWEET12 && sp|O82587|SWT12_ARATH Bidirectional sugar transporter SWEET12 OS=Arabidopsis thaliana OX=3702 GN=SWEET12 PE=1 SV=1 && PF03083:Sugar efflux transporter for intercellular exchange	92.8231	166.852	133.649	6.2628	8.61683	9.27137	131.108	8.05033		1.4365e-16	1.41084e-13	LOC101265550		NC_015443.3	44927380	44929333	+	1151	protein_coding		-	-
112941121	3.94633	uncharacterized LOC112941121 && - && -	14.7046	28.6942	20.8285	0	0	4.12061	21.4091	1.37354		0.00137516	0.041732	LOC112941121		NC_015438.3	47661922	47673286	-	2113	lncRNA		-	-
101267713	3.94567	monothiol glutaredoxin-S4-like && sp|Q8L8Z8|GRXS2_ARATH Monothiol glutaredoxin-S2 OS=Arabidopsis thaliana OX=3702 GN=GRXS2 PE=3 SV=1 && PF00462:Glutaredoxin	52.3853	54.2002	6.07497	5.219	0	2.0603	37.5535	2.42643		0.00122543	0.0388239	LOC101267713		NC_015443.3	37433102	37433714	+	613	protein_coding		-	-
109120727	3.94213	calcium-transporting ATPase 12%2C plasma membrane-type-like && sp|Q9M2L4|ACA11_ARATH Putative calcium-transporting ATPase 11, plasma membrane-type OS=Arabidopsis thaliana OX=3702 GN=ACA11 PE=1 SV=1 && -	98.3373	46.761	65.9569	4.1752	8.61683	1.03015	70.3517	4.60739		6.42027e-08	1.40124e-05	LOC109120727		NC_015444.3	67247497	67251088	+	3346	protein_coding		-	-
101255341	3.91845	uncharacterized LOC101255341 && - && PF03478:Protein of unknown function (DUF295)	34.0045	116.902	25.1677	0	7.53972	4.12061	58.6916	3.88678		0.000221246	0.0116031	LOC101255341		NC_015438.3	94268078	94269465	-	1388	protein_coding		-	-
101268894	3.87011	uncharacterized LOC101268894%2C transcript variant 1 && - && -	251.817	780.058	315.899	4.1752	58.1636	29.8744	449.258	30.7377		2.63593e-06	0.000331611	LOC101268894		NC_015445.3	57995786	57998138	-	794	protein_coding		-	-
101249786	3.78704	gibberellin 2-beta-dioxygenase 1 && sp|Q9XG83|G2OX_PHACN Gibberellin 2-beta-dioxygenase OS=Phaseolus coccineus OX=3886 GN=GA2OX1 PE=2 SV=1 && PF03171:2OG-Fe(II) oxygenase superfamily|PF14226:non-haem dioxygenase in morphine synthesis N-terminal	18.3808	63.765	48.5998	4.1752	3.23131	2.0603	43.5819	3.1556		3.83512e-06	0.000450508	LOC101249786		NC_015439.3	40724641	40726778	-	1379	protein_coding		-	-
101247976	3.78101	endoribonuclease Dicer 2d%2C transcript variant X2 && sp|Q3EBC8|DCL2_ARATH Endoribonuclease Dicer homolog 2 OS=Arabidopsis thaliana OX=3702 GN=At3g03300 PE=1 SV=2 && PF00270:DEAD/DEAH box helicase|PF00271:Helicase conserved C-terminal domain|PF03368:Dicer dimerisation domain|PF02170:PAZ domain|PF00636:Ribonuclease III domain	8229.09	11409.7	6394.34	287.045	534.243	1072.39	8677.7	631.225		1.30257e-13	9.38156e-11	DCL2d		NC_015448.3	2699647	2707225	+	5214	protein_coding		-	-
101265400	3.7741	diacetyl reductase [(S)-acetoin forming]-like%2C transcript variant X2 && - && PF00106:short chain dehydrogenase	465.953	415.535	449.548	24.0074	23.6963	49.4473	443.679	32.3837		6.45713e-26	4.65064e-22	LOC101265400		NC_015439.3	36797414	36800598	+	1388	protein_coding		-	-
778357	3.75457	Lysyl-tRNA synthetase && sp|Q43776|SYK_SOLLC Lysine--tRNA ligase OS=Solanum lycopersicum OX=4081 GN=LYSRS PE=2 SV=1 && PF00152:tRNA synthetases class II (D, K and N)|PF01336:OB-fold nucleic acid binding domain	13.7856	15.9412	13.0178	1.0438	2.15421	0	14.2482	1.066		0.000919751	0.0320533	LysRS		NC_015447.3	59665165	59668933	-	2047	protein_coding		-	-
101247679	3.70462	endoribonuclease Dicer 2c && sp|Q3EBC8|DCL2_ARATH Endoribonuclease Dicer homolog 2 OS=Arabidopsis thaliana OX=3702 GN=At3g03300 PE=1 SV=2 && PF00636:Ribonuclease III domain|PF00270:DEAD/DEAH box helicase|PF02170:PAZ domain|PF03368:Dicer dimerisation domain|PF00271:Helicase conserved C-terminal domain	18896.4	38971	22280.4	2037.5	931.694	3178.02	26715.9	2049.07		3.29652e-13	2.15842e-10	DCL2c		NC_015448.3	2713572	2724974	+	4660	protein_coding		-	-
101267882	3.65204	ethylene-responsive transcription factor ERF114 && sp|Q9FH54|EF114_ARATH Ethylene-responsive transcription factor ERF114 OS=Arabidopsis thaliana OX=3702 GN=ERF114 PE=1 SV=1 && PF00847:AP2 domain	157.156	405.97	210.888	26.095	7.53972	27.8141	258.005	20.4829		1.2086e-09	3.82326e-07	LOC101267882		NC_015440.3	68617383	68618649	-	1142	protein_coding		AP2/ERF-ERF	AP2/ERF->AP2/ERF-ERF
544107	3.5546	lipid desaturase-like protein && sp|Q84VT2|FAD12_PUNGR Delta(12)-acyl-lipid-desaturase OS=Punica granatum OX=22663 GN=FAD12 PE=2 SV=2 && -	602.89	549.442	389.666	52.19	14.0023	64.8996	513.999	43.6973		5.48826e-11	2.3717e-08	cevi19		NC_015449.3	61236600	61238367	-	1477	protein_coding		-	-
104647592	3.55426	uncharacterized LOC104647592 && - && -	282.145	167.914	207.417	12.5256	31.236	12.3618	219.159	18.7078		2.61678e-13	1.7669e-10	LOC104647592		NC_015438.3	6501708	6504260	+	1700	lncRNA		-	-
101250474	3.47248	aldehyde dehydrogenase family 2 member B7b && sp|C7A2A0|BALDH_ANTMA Benzaldehyde dehydrogenase, mitochondrial OS=Antirrhinum majus OX=4151 GN=BALDH PE=1 SV=1 && PF00171:Aldehyde dehydrogenase family	36245.1	60837.1	35251.3	2197.2	4895.43	4829.35	44111.2	3973.99		3.64452e-17	4.14459e-14	LOC101250474		NC_015439.3	50173156	50182490	-	2007	protein_coding		-	-
100820703	3.41859	sesquiterpene synthase && sp|Q6Q3H3|TPSGD_VITVI (-)-germacrene D synthase OS=Vitis vinifera OX=29760 GN=VIT_19s0014g04930 PE=1 SV=1 && PF01397:Terpene synthase, N-terminal domain|PF03936:Terpene synthase family, metal binding domain	329.016	783.246	492.941	56.3652	20.465	73.1408	535.068	49.9903		4.35634e-10	1.57863e-07	TPS16		NC_015444.3	3662521	3665771	+	1647	protein_coding		-	-
101258272	3.39746	probable calcium-binding protein CML30 && - && PF13499:EF-hand domain pair	62.4947	43.5727	180.513	7.3066	7.53972	12.3618	95.527	9.06938		2.12546e-06	0.000280029	LOC101258272		NC_015443.3	43550813	43551716	-	904	protein_coding		-	-
104648804	3.30783	uncharacterized LOC104648804 && - && -	29.4093	51.012	13.8857	2.0876	5.38552	2.0603	31.4356	3.17781		0.000176691	0.00973918	LOC104648804		NC_015445.3	47252175	47256190	-	3243	lncRNA		-	-
101259555	3.13775	uncharacterized LOC101259555%2C transcript variant X2 && - && PF00011:Hsp20/alpha crystallin family	1021.97	1348.63	1413.73	36.533	187.416	206.03	1261.44	143.326		1.35498e-07	2.68596e-05	LOC101259555		NC_015444.3	63786068	63788017	+	1120	protein_coding		-	-
104645716	3.13631	phytosulfokine receptor 1-like && sp|Q9M9E0|LRKS1_ARATH L-type lectin-domain containing receptor kinase S.1 OS=Arabidopsis thaliana OX=3702 GN=LECRKS1 PE=1 SV=1 && PF07714:Protein tyrosine kinase	68.928	176.416	106.746	4.1752	19.3879	16.4824	117.363	13.3485		1.63284e-06	0.000229096	LOC104645716		NC_015439.3	50170797	50172066	+	987	protein_coding		-	-
100125906	3.10974	2-oxoglutarate-dependent dioxygenase && sp|P10967|ACCH3_SOLLC 1-aminocyclopropane-1-carboxylate oxidase homolog OS=Solanum lycopersicum OX=4081 GN=ACO3 PE=2 SV=1 && PF03171:2OG-Fe(II) oxygenase superfamily|PF14226:non-haem dioxygenase in morphine synthesis N-terminal	4267.1	9804.93	4012.09	163.877	862.76	1068.27	6028.04	698.301		5.05648e-06	0.000557425	ODD		NC_015449.3	888488	891049	-	1425	protein_coding		-	-
104648171	3.08335	uncharacterized LOC104648171 && sp|A0A068Q7V0|C7916_PRUMU Phenylalanine N-monooxygenase CYP79D16 OS=Prunus mume OX=102107 GN=CYP79D16 PE=1 SV=1 && -	175.537	245.495	158.817	7.3066	31.236	29.8744	193.283	22.8057		2.23984e-08	5.43777e-06	LOC104648171		NC_015444.3	4546707	4551573	-	887	lncRNA		-	-
104646707	3.07057	probable ubiquitin-conjugating enzyme E2 24 && sp|Q9SQZ9|PITH1_ARATH PITH domain-containing protein At3g04780 OS=Arabidopsis thaliana OX=3702 GN=At3g04780 PE=1 SV=2 && PF06201:PITH domain	40.4378	72.267	45.1284	7.3066	1.0771	10.3015	52.611	6.22841		2.6473e-05	0.00229191	LOC104646707		NC_015441.3	3324785	3329645	+	2064	protein_coding		-	-
101253889	3.05899	uncharacterized LOC101253889 && sp|Q8L8T7|COR27_ARATH Cold-regulated protein 27 OS=Arabidopsis thaliana OX=3702 GN=COR27 PE=1 SV=1 && -	138.775	253.997	220.435	4.1752	58.1636	11.3317	204.402	24.5568		0.000322241	0.0153517	LOC101253889		NC_015441.3	63625233	63627741	+	1186	protein_coding		-	-
101265380	3.02594	chaperone protein dnaJ C76%2C chloroplastic && sp|Q9FMX6|DJC76_ARATH Chaperone protein dnaJ C76, chloroplastic OS=Arabidopsis thaliana OX=3702 GN=DJC76 PE=2 SV=1 && PF13370:4Fe-4S single cluster domain of Ferredoxin I|PF00226:DnaJ domain	1498.04	2609.05	1997.8	46.971	521.318	181.307	2034.96	249.865		4.44283e-05	0.00345026	LOC101265380		NC_015439.3	19702611	19704661	+	1603	protein_coding		-	-
novel.155	2.99041	- && - && -	12.8666	36.1335	26.0356	2.0876	2.15421	5.15076	25.0119	3.13086		0.000430128	0.0190446	-		NC_015443.3	46411358	46412898	+	1541	-		-	-
101248443	2.97856	cyclic nucleotide-gated ion channel 18 && sp|Q9LEQ3|CNG18_ARATH Cyclic nucleotide-gated ion channel 18 OS=Arabidopsis thaliana OX=3702 GN=CNGC18 PE=1 SV=1 && PF00027:Cyclic nucleotide-binding domain|PF00520:Ion transport protein	3537.39	4890.77	4036.39	533.382	356.521	691.232	4154.85	527.045		2.57029e-21	6.17068e-18	LOC101248443		NC_015439.3	50182743	50187523	-	2492	protein_coding		-	-
novel.25	2.93175	- && - && -	202.189	459.108	274.242	6.2628	94.7851	21.6332	311.846	40.8937		0.000635167	0.025228	-		NC_015438.3	81505400	81509443	-	1131	-		-	-
101255977	2.90795	calmodulin-binding protein 60 A-like && sp|Q9FKL6|CB60B_ARATH Calmodulin-binding protein 60 B OS=Arabidopsis thaliana OX=3702 GN=CBP60B PE=2 SV=1 && PF07887:Calmodulin binding protein-like	216.893	95.6475	393.138	32.3578	20.465	41.2061	235.226	31.3429		1.07656e-06	0.000163812	LOC101255977		NC_015440.3	65471000	65473818	+	1682	protein_coding		-	-
101252698	2.88336	purine permease 3-like && sp|Q9FZ95|PUP3_ARATH Purine permease 3 OS=Arabidopsis thaliana OX=3702 GN=PUP3 PE=2 SV=1 && PF16913:Purine nucleobase transmembrane transport	424.597	620.646	359.291	52.19	72.1659	65.9297	468.178	63.4285		1.55998e-18	2.10665e-15	LOC101252698		NC_015444.3	3314899	3318322	-	1233	protein_coding		-	-
101260756	2.88285	uncharacterized LOC101260756 && - && -	159.913	331.578	283.788	18.7884	42.007	44.2965	258.426	35.0306		1.22092e-09	3.82326e-07	LOC101260756		NC_015438.3	42433602	42438308	+	518	lncRNA		-	-
101261180	2.88231	SUPPRESSOR OF GAMMA RESPONSE 1 && sp|Q6NQK2|NAC8_ARATH SUPPRESSOR OF GAMMA RESPONSE 1 OS=Arabidopsis thaliana OX=3702 GN=SOG1 PE=1 SV=1 && PF02365:No apical meristem (NAM) protein	1347.31	1633.45	857.439	105.424	137.869	277.111	1279.4	173.468		2.61704e-10	9.92041e-08	LOC101261180		NC_015439.3	54932470	54936106	+	2074	protein_coding		NAC	NAC
101261911	2.86191	crossover junction endonuclease EME1B%2C transcript variant X1 && sp|C5H8J1|EME1B_ARATH Crossover junction endonuclease EME1B OS=Arabidopsis thaliana OX=3702 GN=EME1B PE=1 SV=1 && PF02732:ERCC4 domain	444.815	704.603	696.018	110.643	44.1612	98.8946	615.146	84.5662		1.04846e-11	5.52538e-09	LOC101261911		NC_015441.3	50545173	50558807	-	3272	protein_coding		-	-
109121108	2.79276	uncharacterized LOC109121108 && - && PF03107:C1 domain	62.4947	23.3805	103.275	9.3942	10.771	7.21106	63.0499	9.12543		6.78067e-05	0.00472613	LOC109121108		NC_015446.3	4592617	4594862	+	1390	protein_coding		-	-
101255243	2.76199	putative calcium-transporting ATPase 13%2C plasma membrane-type && sp|Q9LIK7|ACA13_ARATH Putative calcium-transporting ATPase 13, plasma membrane-type OS=Arabidopsis thaliana OX=3702 GN=ACA13 PE=3 SV=1 && PF00122:E1-E2 ATPase|PF00690:Cation transporter/ATPase, N-terminus	52.3853	42.51	141.46	4.1752	20.465	10.3015	78.7851	11.6472		0.000330488	0.0156598	LOC101255243		NC_015446.3	68991653	68994822	-	1134	protein_coding		-	-
100134889	2.71532	gibberellin 2-oxidase && sp|Q9SQ80|G2OX1_PEA Gibberellin 2-beta-dioxygenase 1 OS=Pisum sativum OX=3888 GN=GA2OX1 PE=1 SV=1 && PF14226:non-haem dioxygenase in morphine synthesis N-terminal|PF03171:2OG-Fe(II) oxygenase superfamily	222.408	202.985	195.267	33.4016	31.236	29.8744	206.887	31.504		3.55327e-24	1.53551e-20	GA2ox4		NC_015444.3	64811992	64813321	-	1150	protein_coding		-	-
101249297	2.65582	cytochrome P450 94A1-like && sp|O81117|C94A1_VICSA Cytochrome P450 94A1 OS=Vicia sativa OX=3908 GN=CYP94A1 PE=2 SV=2 && PF00067:Cytochrome P450	162.67	461.233	308.088	46.971	19.3879	81.382	310.664	49.2469		1.54461e-05	0.00141417	LOC101249297		NC_015446.3	64809320	64811168	+	1849	protein_coding		-	-
101256908	2.63852	adagio protein 3 && sp|Q9C9W9|ADO3_ARATH Adagio protein 3 OS=Arabidopsis thaliana OX=3702 GN=ADO3 PE=1 SV=1 && PF13426:PAS domain|PF13415:Galactose oxidase, central domain|PF13418:Galactose oxidase, central domain	1551.34	2348.68	1697.52	225.461	372.678	300.804	1865.85	299.648		1.1562e-18	1.66547e-15	LOC101256908		NC_015438.3	216685	220379	+	2201	protein_coding		-	-
101244594	2.62674	uncharacterized LOC101244594 && - && PF14223:gag-polypeptide of LTR copia-type	116.718	143.471	65.089	5.219	24.7734	22.6633	108.426	17.5519		4.21293e-05	0.00332222	LOC101244594		NC_015443.3	42340137	42340964	+	828	protein_coding		-	-
101263526	2.60794	uncharacterized LOC101263526 && - && -	170.941	82.8945	171.835	12.5256	42.007	15.4523	141.89	23.3283		1.34448e-05	0.00126856	LOC101263526		NC_015443.3	39489350	39490013	-	550	lncRNA		-	-
101253781	2.60341	zinc finger protein CONSTANS-LIKE 16-like && sp|Q8RWD0|COL16_ARATH Zinc finger protein CONSTANS-LIKE 16 OS=Arabidopsis thaliana OX=3702 GN=COL16 PE=1 SV=2 && PF06203:CCT motif|PF00643:B-box zinc finger	63.4138	124.342	107.614	8.3504	26.9276	13.392	98.4564	16.2233		4.27438e-06	0.000488658	LOC101253781		NC_015442.3	3443051	3445358	+	1699	protein_coding		C2C2-CO-like	C2C2->C2C2-CO-like
101256987	2.59463	organ-specific protein S2-like && - && PF10950:Organ specific protein	94.6611	390.029	198.738	31.314	31.236	50.4774	227.81	37.6758		9.12539e-06	0.000923682	LOC101256987		NC_015444.3	6491923	6494727	-	1058	protein_coding		-	-
112940327	2.57826	uncharacterized LOC112940327%2C transcript variant X1 && sp|P10978|POLX_TOBAC Retrovirus-related Pol polyprotein from transposon TNT 1-94 OS=Nicotiana tabacum OX=4097 PE=2 SV=1 && PF00665:Integrase core domain	117.637	247.621	166.628	43.8396	18.3108	26.7839	177.295	29.6448		1.13549e-07	2.29294e-05	LOC112940327		NC_015448.3	47560486	47567058	+	6140	lncRNA		-	-
104645717	2.51918	uncharacterized LOC104645717%2C transcript variant X1 && sp|O04034|CCX5_ARATH Cation/calcium exchanger 5 OS=Arabidopsis thaliana OX=3702 GN=CCX5 PE=2 SV=1 && -	1655.19	3158.49	2438.67	464.491	235.886	564.523	2417.45	421.633		1.80806e-09	5.3516e-07	LOC104645717		NC_015439.3	50177452	50182776	+	3431	protein_coding		-	-
104644839	2.50125	receptor-like protein 43 && sp|Q9C637|RLP6_ARATH Receptor-like protein 6 OS=Arabidopsis thaliana OX=3702 GN=RLP6 PE=3 SV=1 && PF08263:Leucine rich repeat N-terminal domain|PF13855:Leucine rich repeat	580.833	757.74	1389.43	76.1974	208.958	196.759	909.336	160.638		1.01154e-06	0.00015724	LOC104644839		NC_015449.3	2985889	2989670	+	3782	protein_coding		-	-
101258983	2.48105	probable purine permease 11 && sp|Q9LPF6|PUP11_ARATH Probable purine permease 11 OS=Arabidopsis thaliana OX=3702 GN=PUP11 PE=1 SV=1 && PF16913:Purine nucleobase transmembrane transport	65.2519	92.4592	151.006	24.0074	7.53972	23.6935	102.906	18.4135		2.77274e-05	0.00234943	LOC101258983		NC_015445.3	61376570	61379018	-	1835	protein_coding		-	-
543630	2.44276	FLORICAULA/LEAFY-like protein%2C transcript variant X1 && sp|Q40504|FL1_TOBAC Floricaula/leafy homolog 1 OS=Nicotiana tabacum OX=4097 GN=FL1 PE=2 SV=1 && PF17538:DNA Binding Domain (C-terminal) Leafy/Floricaula|PF01698:Floricaula / Leafy protein SAM domain	90.0659	158.35	88.521	5.219	24.7734	31.9347	112.312	20.6424		0.000225185	0.0117382	FALSIFLORA		NC_015440.3	68593576	68595729	+	1440	protein_coding		LFY	LFY
101252607	2.43743	protein DETOXIFICATION 21-like && sp|Q8W488|DTX21_ARATH Protein DETOXIFICATION 21 OS=Arabidopsis thaliana OX=3702 GN=DTX21 PE=1 SV=1 && PF01554:MatE	210.46	264.625	129.31	7.3066	26.9276	77.2614	201.465	37.1652		0.00154636	0.0450299	LOC101252607		NC_015445.3	674817	680866	+	1789	protein_coding		-	-
101253070	2.41893	uncharacterized LOC101253070 && - && -	193.917	433.602	490.337	48.0148	128.175	32.9649	372.619	69.7183		7.90829e-05	0.0052739	LOC101253070		NW_020442482.1	1146209	1151045	-	4748	lncRNA		-	-
101243699	2.41733	metal ion binding protein && sp|O65657|HIP23_ARATH Heavy metal-associated isoprenylated plant protein 23 OS=Arabidopsis thaliana OX=3702 GN=HIPP23 PE=1 SV=1 && PF00403:Heavy-metal-associated domain	961.316	1863	1609	189.972	214.344	425.453	1477.77	276.589		2.12567e-08	5.27923e-06	LOC101243699		NC_015441.3	52567444	52568698	+	881	protein_coding		-	-
novel.218	2.38433	- && - && PF13302:Acetyltransferase (GNAT) domain	181.051	120.091	98.0674	16.7008	22.6192	37.0855	133.07	25.4685		3.27757e-07	6.10504e-05	-		NC_015446.3	68468728	68470019	+	1292	-		-	-
101260512	2.34616	protein PIN-LIKES 3-like%2C transcript variant X1 && sp|F4HWB6|PILS1_ARATH Protein PIN-LIKES 1 OS=Arabidopsis thaliana OX=3702 GN=PILS1 PE=2 SV=1 && PF03547:Membrane transport protein	1446.57	1279.55	934.678	120.037	243.425	356.433	1220.27	239.965		9.17726e-08	1.90666e-05	LOC101260512		NC_015440.3	4504911	4509871	-	1712	protein_coding		-	-
543866	2.32564	ethylene response factor 2 && sp|O22259|ERF71_ARATH Ethylene-responsive transcription factor ERF071 OS=Arabidopsis thaliana OX=3702 GN=ERF071 PE=1 SV=1 && PF00847:AP2 domain	3314.06	3394.42	2250.34	582.44	453.46	750.981	2986.27	595.627		7.34182e-15	6.60978e-12	ERF2		NC_015446.3	67552692	67553827	+	1062	protein_coding		AP2/ERF-ERF	AP2/ERF->AP2/ERF-ERF
101247047	2.31044	UDP-glycosyltransferase 74F2 && sp|O22822|U74F2_ARATH UDP-glycosyltransferase 74F2 OS=Arabidopsis thaliana OX=3702 GN=UGT74F2 PE=1 SV=1 && PF00201:UDP-glucoronosyl and UDP-glucosyl transferase	1804.08	2948.07	1294.84	154.482	432.995	631.483	2015.66	406.32		3.59273e-05	0.00291835	LOC101247047		NC_015445.3	50827727	50830331	-	1622	protein_coding		-	-
101055524	2.30263	Hop-interacting protein THI043 && - && PF05542:Protein of unknown function (DUF760)	10613.1	9564.75	8731.47	1986.35	1624.27	2248.82	9636.43	1953.15		1.52441e-29	3.29379e-25	LOC101055524		NC_015439.3	50409235	50412055	+	1107	protein_coding		-	-
101248269	2.29017	putative late blight resistance protein homolog R1A-10%2C transcript variant X2 && sp|Q60CZ8|R1A10_SOLDE Putative late blight resistance protein homolog R1A-10 OS=Solanum demissum OX=50514 GN=R1A-10 PE=3 SV=1 && PF00931:NB-ARC domain	235.274	265.687	212.624	50.1024	19.3879	76.2312	237.862	48.5738		5.17564e-06	0.00056196	LOC101248269		NC_015448.3	53874752	53878409	+	3541	protein_coding		-	-
101262227	2.27301	benzyl alcohol O-benzoyltransferase && sp|Q8GT20|BEBT_TOBAC Benzyl alcohol O-benzoyltransferase OS=Nicotiana tabacum OX=4097 GN=HSR201 PE=1 SV=1 && PF02458:Transferase family	2297.6	1775.85	3771.69	472.841	610.717	539.8	2615.05	541.119		3.73015e-11	1.75211e-08	LOC101262227		NC_015444.3	60152933	60154727	+	1670	protein_coding		-	-
101266986	2.27283	7-deoxyloganetin glucosyltransferase-like && sp|F8WKW1|UGT2_GARJA 7-deoxyloganetin glucosyltransferase OS=Gardenia jasminoides OX=114476 GN=UGT85A24 PE=1 SV=1 && PF00201:UDP-glucoronosyl and UDP-glucosyl transferase	887.793	1352.88	914.717	135.694	260.659	256.508	1051.8	217.62		2.12907e-10	8.36414e-08	LOC101266986		NC_015438.3	93442782	93445168	+	1775	protein_coding		-	-
112941061	2.25958	uncharacterized LOC112941061 && - && -	171.861	174.291	98.0674	35.4892	10.771	46.3568	148.073	30.8724		9.65613e-05	0.00611847	LOC112941061		NC_015440.3	23858892	23863998	+	3741	lncRNA		-	-
101256262	2.25609	protein SAR DEFICIENT 1-like && sp|Q9C9T2|SARD1_ARATH Protein SAR DEFICIENT 1 OS=Arabidopsis thaliana OX=3702 GN=SARD1 PE=1 SV=1 && PF07887:Calmodulin binding protein-like	333.612	284.817	581.462	33.4016	178.799	39.1458	399.963	83.7822		0.00126805	0.0394916	LOC101256262		NC_015449.3	46428034	46431262	-	1793	protein_coding		-	-
101252373	2.23529	cytochrome P450 71A1 && sp|A0A1D6F9Y9|C92C6_MAIZE Trimethyltridecatetraene synthase OS=Zea mays OX=4577 GN=CYP92C6 PE=1 SV=1 && PF00067:Cytochrome P450	1647.84	1145.64	3449.72	301.658	720.582	303.895	2081.07	442.045		4.27145e-05	0.00335611	LOC101252373		NC_015440.3	71711530	71714158	+	2097	protein_coding		-	-
101253198	2.22485	uncharacterized protein && sp|F4HV65|DRMH4_ARATH Dormancy-associated protein homolog 4 OS=Arabidopsis thaliana OX=3702 GN=At1g54070 PE=3 SV=1 && PF05564:Dormancy/auxin associated protein	67.0899	88.2082	32.1106	11.4818	17.2337	11.3317	62.4696	13.349		0.000111917	0.00686986	LOC101253198		NC_015443.3	39928182	39929793	-	894	protein_coding		-	-
101249141	2.18479	argonaute 2A && sp|Q9SHF3|AGO2_ARATH Protein argonaute 2 OS=Arabidopsis thaliana OX=3702 GN=AGO2 PE=1 SV=1 && PF16488:Argonaute linker 2 domain|PF16486:N-terminal domain of argonaute|PF02171:Piwi domain|PF02170:PAZ domain|PF08699:Argonaute linker 1 domain	10694	12984.7	9413.6	2129.35	2820.93	2328.14	11030.7	2426.14		7.55296e-23	2.03996e-19	AGO2A		NC_015439.3	39772039	39778777	+	3473	protein_coding		-	-
101250283	2.18328	two-component response regulator-like APRR5 && sp|Q6LA42|APRR5_ARATH Two-component response regulator-like APRR5 OS=Arabidopsis thaliana OX=3702 GN=APRR5 PE=1 SV=2 && PF06203:CCT motif|PF00072:Response regulator receiver domain	323.502	569.634	441.737	59.4966	180.953	53.5679	444.958	98.0059		7.11416e-05	0.00487386	LOC101250283		NC_015440.3	53565658	53571675	-	2882	protein_coding		Pseudo ARR-B	Pseudo ARR-B
112941818	2.15005	uncharacterized LOC112941818 && - && -	213.217	212.55	157.949	53.2338	19.3879	58.7187	194.572	43.7801		4.17262e-06	0.000479563	LOC112941818		NC_015444.3	26156403	26159583	-	2822	lncRNA		-	-
101247284	2.14883	carboxymethylenebutenolidase homolog && sp|A0A2V5GSC6|PYVD_ASPV1 Hydrolase pyvD OS=Aspergillus violaceofuscus (strain CBS 115571) OX=1450538 GN=pyvD PE=3 SV=1 && PF01738:Dienelactone hydrolase family	198.513	252.934	193.531	35.4892	65.7033	44.2965	214.993	48.4963		2.73935e-10	1.0205e-07	LOC101247284		NC_015448.3	19156412	19159093	+	1612	protein_coding		-	-
101259815	2.1459	- && sp|Q9C637|RLP6_ARATH Receptor-like protein 6 OS=Arabidopsis thaliana OX=3702 GN=RLP6 PE=3 SV=1 && -	37.6806	38.259	63.3533	5.219	12.9252	13.392	46.431	10.5121		0.000215959	0.0113811	LOC101259815		NC_015449.3	4508504	4513432	-	4929	pseudogene		-	-
101244696	2.12516	nucleotide-diphospho-sugar transferase family protein && sp|P0C042|Y4597_ARATH Uncharacterized protein At4g15970 OS=Arabidopsis thaliana OX=3702 GN=At4g15970 PE=2 SV=1 && PF03407:Nucleotide-diphospho-sugar transferase	1025.65	2161.63	1464.07	247.381	228.346	590.277	1550.45	355.334		1.26061e-05	0.00119465	LOC101244696		NC_015445.3	58713332	58720576	+	1421	protein_coding		-	-
101257530	2.1208	NAC domain-containing protein 22-like && sp|I1LPE9|NAC6_SOYBN NAC domain-containing protein 6 OS=Glycine max OX=3847 GN=NAC6 PE=2 SV=1 && PF02365:No apical meristem (NAM) protein	34.9235	20.1922	31.2427	4.1752	5.38552	10.3015	28.7862	6.62074		0.00113678	0.0372158	LOC101257530		NC_015439.3	33840187	33842387	-	1041	protein_coding		NAC	NAC
101263538	2.11689	protein NRT1/ PTR FAMILY 7.3 && sp|Q9LQL2|PTR14_ARATH Protein NRT1/ PTR FAMILY 7.3 OS=Arabidopsis thaliana OX=3702 GN=NPF7.3 PE=1 SV=2 && PF00854:POT family	754.532	591.952	449.548	150.307	67.8575	195.729	598.677	137.965		2.42131e-06	0.000309569	LOC101263538		NC_015445.3	61202446	61208365	+	1974	protein_coding		-	-
novel.9	2.1109	- && - && -	68.928	119.028	71.164	18.7884	20.465	20.603	86.3733	19.9521		7.10627e-07	0.00011721	-		NC_015438.3	63497848	63501001	+	3154	-		-	-
101264780	2.09995	butyrate--CoA ligase AAE11%2C peroxisomal && sp|I3PB36|CNL_PETHY Trans-cinnamate:CoA ligase, peroxisomal OS=Petunia hybrida OX=4102 GN=CNL PE=1 SV=1 && PF00501:AMP-binding enzyme|PF13193:AMP-binding enzyme C-terminal domain	249.06	167.914	278.581	39.6644	76.4743	46.3568	231.852	54.1652		8.18017e-08	1.71601e-05	LOC101264780		NC_015439.3	45908488	45910587	+	2002	protein_coding		-	-
101254974	2.03688	uncharacterized LOC101254974 && - && PF02362:B3 DNA binding domain	257.331	161.538	132.782	36.533	48.4696	49.4473	183.884	44.8166		1.51976e-07	2.98522e-05	LOC101254974		NC_015449.3	1699283	1700336	+	1054	protein_coding		B3	B3->B3
101246686	2.02197	hippocampus abundant transcript-like protein 1%2C transcript variant X2 && sp|P93312|YMF16_ARATH Uncharacterized tatC-like protein ymf16 OS=Arabidopsis thaliana OX=3702 GN=YMF16 PE=2 SV=2 && PF07690:Major Facilitator Superfamily	239.87	377.276	145.799	26.095	68.9346	92.7137	254.315	62.5811		0.000445649	0.0194528	LOC101246686		NC_015448.3	1589627	1594740	+	2891	protein_coding		-	-
104647556	2.0118	uncharacterized LOC104647556 && - && PF10167:BLOC-1-related complex sub-unit 8	31.2474	21.255	32.1106	9.3942	7.53972	4.12061	28.2043	7.01818		0.00104877	0.0350785	LOC104647556		NC_015442.3	65998959	66000473	+	1344	lncRNA		-	-
101251848	1.98797	glutaredoxin-C6 && sp|Q8L9S3|GRXC6_ARATH Glutaredoxin-C6 OS=Arabidopsis thaliana OX=3702 GN=GRXC6 PE=2 SV=2 && -	1421.76	1971.4	1270.54	182.665	518.087	474.9	1554.56	391.884		7.80961e-06	0.000812044	LOC101251848		NC_015448.3	54833734	54834428	+	695	protein_coding		-	-
101265090	1.98482	- && sp|I3PB36|CNL_PETHY Trans-cinnamate:CoA ligase, peroxisomal OS=Petunia hybrida OX=4102 GN=CNL PE=1 SV=1 && PF13193:AMP-binding enzyme C-terminal domain|PF00501:AMP-binding enzyme	114.88	48.8865	117.16	18.7884	16.1565	36.0553	93.6422	23.6668		0.000379563	0.0174045	LOC101265090		NC_015439.3	45897709	45901164	-	2612	pseudogene		-	-
101256125	1.9813	uncharacterized LOC101256125 && - && -	279.388	346.456	367.102	36.533	160.488	54.598	330.982	83.8731		0.000561254	0.0229678	LOC101256125		NC_015438.3	84995157	84996779	-	1024	lncRNA		-	-
101265663	1.98129	metal-nicotianamine transporter YSL1 && sp|Q6R3L0|YSL1_ARATH Metal-nicotianamine transporter YSL1 OS=Arabidopsis thaliana OX=3702 GN=YSL1 PE=2 SV=2 && PF03169:OPT oligopeptide transporter protein	4784.52	6385	4644.75	1003.09	1109.42	1892.39	5271.42	1334.97		1.67476e-09	5.0967e-07	LOC101265663		NC_015445.3	65763170	65766199	+	2536	protein_coding		-	-
101250073	1.97409	probable ubiquitin-conjugating enzyme E2 24%2C transcript variant X3 && sp|Q8VY10|UBC24_ARATH Probable ubiquitin-conjugating enzyme E2 24 OS=Arabidopsis thaliana OX=3702 GN=UBC24 PE=1 SV=1 && PF00179:Ubiquitin-conjugating enzyme	2341.71	3367.85	2758.04	706.653	424.379	1023.97	2822.54	718.334		1.56324e-07	3.04296e-05	LOC101250073		NC_015439.3	43533819	43543137	+	4381	protein_coding		-	-
101249426	1.96895	probable cinnamyl alcohol dehydrogenase 6 && sp|Q7XWU3|CADH6_ORYSJ Probable cinnamyl alcohol dehydrogenase 6 OS=Oryza sativa subsp. japonica OX=39947 GN=CAD6 PE=2 SV=2 && PF08240:Alcohol dehydrogenase GroES-like domain|PF00107:Zinc-binding dehydrogenase	624.947	342.205	794.954	85.5916	238.04	126.709	587.369	150.113		8.32936e-05	0.00547074	LOC101249426		NC_015439.3	39755849	39757989	-	1526	protein_coding		-	-
101252904	1.95509	protein ENHANCED PSEUDOMONAS SUSCEPTIBILTY 1-like && sp|Q9SND9|Y3028_ARATH Uncharacterized acetyltransferase At3g50280 OS=Arabidopsis thaliana OX=3702 GN=At3g50280 PE=3 SV=1 && PF02458:Transferase family	59.7376	113.714	38.1855	14.6132	15.0794	24.7236	70.5458	18.1388		0.000866461	0.0305909	LOC101252904		NC_015445.3	681332	683593	-	1585	protein_coding		-	-
101254173	1.95213	uncharacterized LOC101254173 && - && -	132.342	96.7102	86.7853	13.5694	51.701	16.4824	105.279	27.2509		0.00123447	0.0389388	LOC101254173		NC_015449.3	3989422	3991248	-	754	protein_coding		-	-
112942035	1.94458	uncharacterized LOC112942035 && - && -	23.895	45.6982	55.5426	10.438	9.69393	12.3618	41.712	10.8312		0.000627323	0.0249624	LOC112942035		NC_015445.3	42494645	42499609	+	4140	lncRNA		-	-
101244747	1.92247	uncharacterized LOC101244747 && - && -	34.0045	26.5687	34.7141	4.1752	8.61683	12.3618	31.7625	8.38462		0.00127246	0.0394916	LOC101244747		NC_015440.3	3437710	3439921	-	877	protein_coding		-	-
101265482	1.91686	transcription factor bHLH162-like && - && -	781.184	1129.7	1087.42	241.118	225.115	327.588	999.436	264.607		2.45833e-12	1.36198e-09	LOC101265482		NC_015447.3	2390984	2392546	-	951	protein_coding		bHLH	bHLH
101266520	1.91025	disease resistance protein Cf-2.2-like && sp|O49879|CF0_SOLLC Receptor-like protein Cf-9 homolog OS=Solanum lycopersicum OX=4081 GN=HCR9-0 PE=2 SV=2 && PF13855:Leucine rich repeat|PF08263:Leucine rich repeat N-terminal domain|PF12799:Leucine Rich repeats (2 copies)	374.049	726.921	372.309	137.782	81.8598	172.035	491.093	130.559		1.09389e-05	0.0010599	LOC101266520		NC_015443.3	2159975	2163446	-	3286	protein_coding		-	-
101252372	1.88925	uncharacterized protein At5g65660-like && sp|Q9LSK9|Y5566_ARATH Uncharacterized protein At5g65660 OS=Arabidopsis thaliana OX=3702 GN=At5g65660 PE=2 SV=1 && -	33.0854	65.8905	33.8463	9.3942	14.0023	12.3618	44.2741	11.9195		0.000664401	0.0260906	LOC101252372		NC_015449.3	64588706	64589978	+	552	protein_coding		-	-
101258333	1.88443	CBL-interacting serine/threonine-protein kinase 7 && sp|Q9XIW0|CIPK7_ARATH CBL-interacting serine/threonine-protein kinase 7 OS=Arabidopsis thaliana OX=3702 GN=CIPK7 PE=1 SV=1 && PF00069:Protein kinase domain|PF03822:NAF domain	78.1184	122.216	98.9353	18.7884	33.3902	28.8442	99.7566	27.0076		2.38852e-06	0.000307195	LOC101258333		NC_015440.3	194057	195915	+	1859	protein_coding		-	-
101268886	1.87619	uncharacterized LOC101268886 && sp|F4I1X0|HIP41_ARATH Heavy metal-associated isoprenylated plant protein 41 OS=Arabidopsis thaliana OX=3702 GN=HIPP41 PE=3 SV=1 && PF10354:Domain of unknown function (DUF2431)	269.279	413.41	282.92	78.285	99.0935	85.5026	321.87	87.627		1.65068e-10	6.60484e-08	LOC101268886		NC_015444.3	67632126	67634966	+	1620	protein_coding		-	-
101259868	1.8735	uncharacterized LOC101259868%2C transcript variant X3 && - && PF14223:gag-polypeptide of LTR copia-type	4888.38	5136.27	4733.27	1440.44	1135.27	1451.48	4919.31	1342.4		8.36366e-27	9.03568e-23	LOC101259868		NC_015438.3	4924874	4925756	+	823	protein_coding		-	-
101246400	1.866	probable N-acetyltransferase HLS1 && sp|Q42381|HLS1_ARATH Probable N-acetyltransferase HLS1 OS=Arabidopsis thaliana OX=3702 GN=HLS1 PE=1 SV=1 && PF00583:Acetyltransferase (GNAT) family	55.1424	78.6435	118.896	18.7884	26.9276	23.6935	84.2273	23.1365		5.73306e-05	0.00411442	LOC101246400		NC_015439.3	36337290	36339725	-	1925	protein_coding		GNAT	GNAT
101268306	1.86084	receptor-like protein Cf-9 && sp|O49879|CF0_SOLLC Receptor-like protein Cf-9 homolog OS=Solanum lycopersicum OX=4081 GN=HCR9-0 PE=2 SV=2 && PF13855:Leucine rich repeat|PF08263:Leucine rich repeat N-terminal domain	1509.06	3169.12	1776.5	251.556	703.348	822.061	2151.56	592.322		0.000314099	0.0151888	LOC101268306		NC_015438.3	490601	493540	+	2614	protein_coding		-	-
101245517	1.85492	chaperonin-like RBCX protein 1%2C chloroplastic && sp|Q94AU9|RBCX1_ARATH Chaperonin-like RBCX protein 1, chloroplastic OS=Arabidopsis thaliana OX=3702 GN=RBCX1 PE=1 SV=1 && PF02341:RbcX protein	368.535	437.853	341.066	49.0586	149.717	118.467	382.485	105.748		2.80458e-05	0.00236698	LOC101245517		NC_015439.3	45674796	45681269	+	925	protein_coding		-	-
101249733	1.83961	probable LRR receptor-like serine/threonine-protein kinase At3g47570 && sp|Q2R2D5|XA21_ORYSJ Receptor kinase-like protein Xa21 OS=Oryza sativa subsp. japonica OX=39947 GN=XA21 PE=1 SV=1 && PF13855:Leucine rich repeat|PF08263:Leucine rich repeat N-terminal domain|PF00069:Protein kinase domain	54.2234	60.5767	73.7675	6.2628	26.9276	19.5729	62.8559	17.5878		0.00159531	0.0459599	LOC101249733		NC_015443.3	31744412	31749078	+	4389	protein_coding		-	-
101243985	1.83452	mitogen-activated protein kinase kinase kinase 3-like%2C transcript variant X2 && sp|F4HRJ4|M3K3A_ARATH Mitogen-activated protein kinase kinase kinase 3 OS=Arabidopsis thaliana OX=3702 GN=MAPKKK3 PE=1 SV=1 && PF00069:Protein kinase domain	149.804	168.977	183.117	48.0148	48.4696	44.2965	167.299	46.927		2.05169e-12	1.1666e-09	LOC101243985		NC_015441.3	55763775	55766654	-	1850	protein_coding		-	-
101267169	1.81243	pathogenesis-related genes transcriptional activator PTI6 && sp|Q9SUQ2|CRF2_ARATH Ethylene-responsive transcription factor CRF2 OS=Arabidopsis thaliana OX=3702 GN=CRF2 PE=1 SV=1 && PF00847:AP2 domain	54.2234	102.024	53.8069	25.0512	12.9252	21.6332	70.0181	19.8699		0.000354024	0.0165214	LOC101267169		NC_015438.3	86617073	86618293	+	1221	protein_coding		AP2/ERF-ERF	AP2/ERF->AP2/ERF-ERF
101266616	1.80354	protein PHLOEM PROTEIN 2-LIKE A5 && sp|Q40392|TMVRN_NICGU TMV resistance protein N OS=Nicotiana glutinosa OX=35889 GN=N PE=1 SV=1 && PF14299:Phloem protein 2|PF01582:TIR domain	52.3853	42.51	73.7675	11.4818	21.5421	15.4523	56.2209	16.1587		0.000209133	0.0110483	LOC101266616		NC_015449.3	66609040	66611615	+	1440	protein_coding		-	-
101249814	1.79368	uncharacterized LOC101249814 && - && -	283.064	351.77	300.277	46.971	73.243	149.372	311.704	89.862		0.00012144	0.0072221	LOC101249814		NC_015441.3	367899	369634	+	793	protein_coding		-	-
101267393	1.78198	protein NRT1/ PTR FAMILY 2.11 && sp|Q9LV10|PTR53_ARATH Protein NRT1/ PTR FAMILY 2.11 OS=Arabidopsis thaliana OX=3702 GN=NPF2.11 PE=1 SV=1 && PF00854:POT family	1726.88	3328.53	2393.54	690.996	463.154	1011.61	2482.98	721.92		7.81715e-06	0.000812044	LOC101267393		NC_015440.3	65058701	65061050	-	2095	protein_coding		-	-
101262985	1.77968	geraniol 8-hydroxylase && sp|Q8VWZ7|C76B6_CATRO Geraniol 8-hydroxylase OS=Catharanthus roseus OX=4058 GN=CYP76B6 PE=1 SV=1 && PF00067:Cytochrome P450	173.699	302.884	176.174	35.4892	45.2383	109.196	217.585	63.3079		0.000814245	0.0296282	LOC101262985		NC_015439.3	36919683	36922071	-	1668	protein_coding		-	-
101264884	1.77734	heavy metal-associated isoprenylated plant protein 7-like%2C transcript variant X1 && sp|Q9C5D3|HIP7_ARATH Heavy metal-associated isoprenylated plant protein 7 OS=Arabidopsis thaliana OX=3702 GN=HIPP07 PE=1 SV=1 && PF00403:Heavy-metal-associated domain	406.216	468.673	380.12	100.205	68.9346	196.759	418.336	121.966		4.04797e-05	0.00320383	LOC101264884		NC_015448.3	5458500	5461777	+	1028	protein_coding		-	-
100736473	1.77232	nitrate reductase && sp|P17570|NIA_SOLLC Nitrate reductase [NADH] OS=Solanum lycopersicum OX=4081 GN=NIA PE=3 SV=1 && PF00175:Oxidoreductase NAD-binding domain|PF03404:Mo-co oxidoreductase dimerisation domain|PF00174:Oxidoreductase molybdopterin binding domain|PF00173:Cytochrome b5-like Heme/Steroid binding domain|PF00970:Oxidoreductase FAD-binding domain	6451.66	10541.4	9024.81	1842.31	1745.98	4027.89	8672.63	2538.73		2.05991e-05	0.00183919	NR		NC_015448.3	7177071	7181590	-	3138	protein_coding		-	-
101268268	1.76193	protein NBR1 homolog%2C transcript variant X1 && sp|M1BJF6|JOKA2_SOLTU Protein JOKA2 OS=Solanum tuberosum OX=4113 GN=JOKA2 PE=1 SV=1 && PF00569:Zinc finger, ZZ type|PF00564:PB1 domain|PF16158:Ig-like domain from next to BRCA1 gene	18464.4	28059.8	21597.4	4345.34	11176	4564.6	22707.2	6695.32		6.82722e-05	0.00474327	LOC101268268		NC_015440.3	64178947	64183288	-	3178	protein_coding		-	-
novel.24	1.75402	- && - && -	69.8471	44.6355	45.1284	12.5256	20.465	14.4221	53.2036	15.8042		0.00020131	0.0107666	-		NC_015438.3	76929659	76930422	-	665	-		-	-
101263505	1.74821	transcription factor UNE10 && sp|Q570R7|PIF7_ARATH Transcription factor PIF7 OS=Arabidopsis thaliana OX=3702 GN=BHLH72 PE=1 SV=2 && PF00010:Helix-loop-helix DNA-binding domain	183.808	209.362	247.338	72.0222	24.7734	93.7438	213.503	63.5131		0.000592627	0.0239344	LOC101263505		NC_015440.3	66696011	66698596	+	1670	protein_coding		bHLH	bHLH
101264084	1.7474	NAC domain-containing protein 73%2C transcript variant X2 && sp|O49459|NAC73_ARATH NAC domain-containing protein 73 OS=Arabidopsis thaliana OX=3702 GN=NAC073 PE=2 SV=1 && PF02365:No apical meristem (NAM) protein	176.456	316.699	174.439	37.5768	80.7827	80.3518	222.531	66.2371		0.000110533	0.00680425	LOC101264084		NC_015439.3	43063254	43067661	-	1344	protein_coding		NAC	NAC
101254689	1.71501	protein NRT1/ PTR FAMILY 2.13 && sp|Q8RX77|PTR21_ARATH Protein NRT1/ PTR FAMILY 2.13 OS=Arabidopsis thaliana OX=3702 GN=NPF2.13 PE=1 SV=1 && PF00854:POT family	2428.1	2914.06	2489.87	958.208	341.442	1085.78	2610.68	795.143		0.000130413	0.00765715	LOC101254689		NC_015442.3	1519876	1523591	-	2057	protein_coding		-	-
101252244	1.6943	RING-H2 finger protein ATL38-like && sp|Q6NKR1|ATL28_ARATH RING-H2 finger protein ATL28 OS=Arabidopsis thaliana OX=3702 GN=ATL28 PE=2 SV=1 && PF13639:Ring finger domain	252.736	332.641	239.528	65.7594	107.71	81.382	274.968	84.9506		4.08023e-08	9.28017e-06	LOC101252244		NC_015448.3	1786568	1791080	+	1832	protein_coding		-	-
101250186	1.69234	uncharacterized LOC101250186 && - && -	124.989	176.416	231.717	28.1826	92.6309	44.2965	177.708	55.0367		0.00137207	0.0416967	LOC101250186		NC_015439.3	36084520	36085307	+	555	lncRNA		-	-
101244101	1.6763	aspartyl protease AED1-like && sp|Q766C2|NEP2_NEPGR Aspartic proteinase nepenthesin-2 OS=Nepenthes gracilis OX=150966 GN=nep2 PE=1 SV=1 && PF00026:Eukaryotic aspartyl protease	399.783	462.296	315.031	101.249	117.404	149.372	392.37	122.675		3.53528e-09	9.54834e-07	LOC101244101		NC_015445.3	57999357	58001914	-	1703	protein_coding		-	-
101263989	1.67432	growth-regulating factor 4%2C transcript variant X1 && sp|Q6ZIK5|GRF4_ORYSJ Growth-regulating factor 4 OS=Oryza sativa subsp. japonica OX=39947 GN=GRF4 PE=1 SV=1 && PF08879:WRC|PF08880:QLQ	700.309	562.195	719.45	251.556	156.18	213.241	660.651	206.992		4.38365e-10	1.57863e-07	LOC101263989		NC_015449.3	66126437	66130631	+	1800	protein_coding		GRF	GRF
101247627	1.66691	bidirectional sugar transporter SWEET9-like && sp|O82587|SWT12_ARATH Bidirectional sugar transporter SWEET12 OS=Arabidopsis thaliana OX=3702 GN=SWEET12 PE=1 SV=1 && PF03083:Sugar efflux transporter for intercellular exchange	73.5232	76.518	59.8819	15.657	20.465	29.8744	69.9744	21.9988		5.18399e-05	0.00382288	LOC101247627		NC_015443.3	44932732	44934603	+	1152	protein_coding		-	-
101251119	1.65449	JmjC-domain protein JMJ524 && sp|Q8RWR1|JMJ30_ARATH Lysine-specific demethylase JMJ30 OS=Arabidopsis thaliana OX=3702 GN=JMJ30 PE=1 SV=1 && PF13621:Cupin-like domain	155.318	268.876	172.703	42.7958	107.71	39.1458	198.965	63.2173		0.0012227	0.0388239	JMJ524		NC_015438.3	1259947	1264179	-	1537	protein_coding		Jumonji	Jumonji
101249262	1.64953	G-type lectin S-receptor-like serine/threonine-protein kinase At4g27290 && sp|O81832|Y4729_ARATH G-type lectin S-receptor-like serine/threonine-protein kinase At4g27290 OS=Arabidopsis thaliana OX=3702 GN=At4g27290 PE=3 SV=4 && PF11883:Domain of unknown function (DUF3403)|PF01453:D-mannose binding lectin|PF07714:Protein tyrosine kinase|PF00954:S-locus glycoprotein domain	364.859	523.936	410.495	64.7156	193.879	155.553	433.096	138.049		0.0002341	0.0120433	LOC101249262		NC_015441.3	62356520	62364829	+	3112	protein_coding		-	-
101262480	1.64633	Abhydrolase superfamily protein && sp|Q9FG13|CXE15_ARATH Probable carboxylesterase 15 OS=Arabidopsis thaliana OX=3702 GN=CXE15 PE=2 SV=1 && PF07859:alpha/beta hydrolase fold	1093.66	683.348	1739.18	269.3	549.323	304.925	1172.06	374.516		0.000335064	0.0158419	Lehsr203		NC_015439.3	40193080	40194343	-	1264	protein_coding		-	-
101262926	1.64352	myb-like protein O && - && -	1251.73	1733.34	853.1	254.687	285.432	688.141	1279.39	409.42		0.000784138	0.0289407	LOC101262926		NC_015443.3	42345674	42348401	+	1094	protein_coding		-	-
101249768	1.63142	serine/threonine-protein kinase-like protein CCR1 && sp|O65530|PEK14_ARATH Proline-rich receptor-like protein kinase PERK14 OS=Arabidopsis thaliana OX=3702 GN=PERK14 PE=2 SV=1 && PF07714:Protein tyrosine kinase	86.3898	124.342	82.4461	18.7884	35.5444	40.1759	97.7258	31.5029		0.000162415	0.00906797	LOC101249768		NC_015447.3	2981899	2983313	-	1415	protein_coding		-	-
101260163	1.62766	uncharacterized LOC101260163 && - && PF14223:gag-polypeptide of LTR copia-type	1011.86	864.015	804.5	313.14	185.262	368.794	893.46	289.065		3.74231e-07	6.91112e-05	LOC101260163		NC_015438.3	4920273	4921223	+	951	protein_coding		-	-
101245156	1.62667	xylulose kinase 2-like && sp|Q949W8|XK2_ARATH Xylulose kinase 2 OS=Arabidopsis thaliana OX=3702 GN=XK2 PE=1 SV=1 && PF00370:FGGY family of carbohydrate kinases, N-terminal domain|PF02782:FGGY family of carbohydrate kinases, C-terminal domain	397.025	318.825	376.648	104.38	151.872	97.8644	364.166	118.039		3.53233e-09	9.54834e-07	LOC101245156		NC_015441.3	62079031	62083994	-	2662	protein_coding		-	-
101262645	1.62449	uncharacterized LOC101262645 && - && -	578.995	599.391	450.416	115.862	245.58	166.885	542.934	176.109		3.01618e-06	0.000366796	LOC101262645		NC_015438.3	1768279	1770230	+	1952	protein_coding		-	-
101257896	1.62428	subtilisin-like protease 4B && sp|O82777|SBT3_SOLLC Subtilisin-like protease SBT3 OS=Solanum lycopersicum OX=4081 GN=sbt3 PE=1 SV=1 && PF05922:Peptidase inhibitor I9|PF17766:Fibronectin type-III domain|PF00082:Subtilase family	389.673	702.477	639.608	98.1172	236.963	226.633	577.253	187.238		0.000207495	0.0109886	sbt4b		NC_015438.3	82577803	82580415	+	2613	protein_coding		-	-
101264358	1.62117	universal stress protein PHOS32 && - && PF00582:Universal stress protein family	329.016	428.288	329.784	65.7594	196.033	91.6835	362.363	117.825		0.000432348	0.0190648	LOC101264358		NC_015446.3	4909555	4911062	-	843	protein_coding		-	-
101257961	1.62036	multicopper oxidase LPR2 && sp|F4I4K5|LPR1_ARATH Multicopper oxidase LPR1 OS=Arabidopsis thaliana OX=3702 GN=LPR1 PE=2 SV=1 && PF07731:Multicopper oxidase|PF00394:Multicopper oxidase	2161.58	2463.45	2584.47	734.835	777.668	832.363	2403.17	781.622		2.99539e-24	1.53551e-20	LOC101257961		NC_015442.3	2661163	2665130	-	2071	protein_coding		-	-
101260656	1.61785	equilibrative nucleotide transporter 8 && sp|Q84XI3|ENT8_ARATH Equilibrative nucleotide transporter 8 OS=Arabidopsis thaliana OX=3702 GN=ETN8 PE=2 SV=1 && PF01733:Nucleoside transporter	559.696	443.167	531.126	186.84	87.2454	225.603	511.329	166.563		4.69511e-05	0.00358471	LOC101260656		NC_015444.3	2944456	2946832	+	1455	protein_coding		-	-
101263682	1.61774	uncharacterized LOC101263682%2C transcript variant X3 && - && -	535.8	557.944	495.544	135.694	160.488	221.483	529.763	172.555		5.86993e-10	2.0132e-07	LOC101263682		NC_015440.3	56041697	56045751	+	1679	protein_coding		-	-
101254924	1.61773	cytochrome P450 711A1%2C transcript variant X1 && sp|B9DFU2|MAX1_ARATH Cytochrome P450 711A1 OS=Arabidopsis thaliana OX=3702 GN=CYP711A1 PE=2 SV=1 && PF00067:Cytochrome P450	195.756	318.825	217.831	54.2776	90.4767	93.7438	244.137	79.4994		8.549e-06	0.000871312	LOC101254924		NC_015445.3	52439564	52442188	-	2191	protein_coding		-	-
101265352	1.61768	methionine gamma-lyase-like && sp|Q9SGU9|MGL_ARATH Methionine gamma-lyase OS=Arabidopsis thaliana OX=3702 GN=MGL PE=1 SV=1 && PF01053:Cys/Met metabolism PLP-dependent enzyme	141.532	175.354	288.127	86.6354	56.0094	54.598	201.671	65.7476		8.68612e-05	0.00565304	LOC101265352		NC_015445.3	2952283	2953793	+	1412	protein_coding		-	-
101252574	1.61332	probable acetyltransferase NATA1-like && sp|Q9ZV06|NATAL_ARATH Probable acetyltransferase NATA1-like OS=Arabidopsis thaliana OX=3702 GN=At2g39020 PE=2 SV=1 && PF00583:Acetyltransferase (GNAT) family	272.955	540.94	283.788	148.22	73.243	137.01	365.894	119.491		0.000232657	0.0119977	LOC101252574		NW_020445090.1	557	1639	-	1083	protein_coding		GNAT	GNAT
101243929	1.5988	ADP%2CATP carrier protein 1%2C mitochondrial%2C transcript variant X2 && sp|P25083|ADT1_SOLTU ADP,ATP carrier protein, mitochondrial OS=Solanum tuberosum OX=4113 GN=ANT PE=2 SV=1 && PF00153:Mitochondrial carrier protein	74.4423	129.655	79.8425	19.8322	38.7757	35.0252	94.6467	31.211		0.000375996	0.0172854	LOC101243929		NC_015438.3	81887320	81890267	-	1660	protein_coding		-	-
101262639	1.59687	secoisolariciresinol dehydrogenase-like%2C transcript variant X1 && sp|Q94KL7|SILD_FORIN Secoisolariciresinol dehydrogenase (Fragment) OS=Forsythia intermedia OX=55183 PE=1 SV=1 && PF13561:Enoyl-(Acyl carrier protein) reductase	371.292	327.327	376.648	55.3214	127.098	173.065	358.422	118.495		0.000304958	0.0148741	LOC101262639		NC_015445.3	42487068	42500670	-	1315	protein_coding		-	-
101246079	1.58689	receptor-like protein Cf-9 && sp|O49879|CF0_SOLLC Receptor-like protein Cf-9 homolog OS=Solanum lycopersicum OX=4081 GN=HCR9-0 PE=2 SV=2 && PF13855:Leucine rich repeat|PF08263:Leucine rich repeat N-terminal domain	773.832	1222.16	1114.32	197.278	414.685	423.392	1036.77	345.118		3.63801e-05	0.00294406	LOC101246079		NC_015438.3	496496	499324	+	2750	protein_coding		-	-
101255650	1.57754	phosphoinositide phosphatase SAC6 && sp|Q7X911|SAC6_ARATH Phosphoinositide phosphatase SAC6 OS=Arabidopsis thaliana OX=3702 GN=SAC6 PE=2 SV=1 && -	306.04	182.793	323.709	66.8032	110.942	94.774	270.848	90.8396		1.48257e-05	0.0013695	LOC101255650		NC_015439.3	46945768	46955876	-	3556	protein_coding		-	-
101264556	1.57551	uncharacterized LOC101264556 && - && -	662.628	636.587	542.408	104.38	345.75	167.915	613.874	206.015		0.000731629	0.027732	LOC101264556		NC_015438.3	85256962	85259348	+	1565	protein_coding		-	-
101254900	1.55524	protein SELF PRUNING 5G && sp|Q9SXZ2|FT_ARATH Protein FLOWERING LOCUS T OS=Arabidopsis thaliana OX=3702 GN=FT PE=1 SV=2 && PF01161:Phosphatidylethanolamine-binding protein	600.133	560.069	459.962	80.3726	215.421	255.478	540.055	183.757		0.000659481	0.025997	SP5G		NC_015442.3	64738354	64740327	+	839	protein_coding		-	-
101246939	1.54838	F-box/kelch-repeat protein At3g27150-like%2C transcript variant X2 && sp|Q9LI89|FBK70_ARATH F-box/kelch-repeat protein At3g27150 OS=Arabidopsis thaliana OX=3702 GN=At3g27150 PE=2 SV=1 && PF01344:Kelch motif	44.1139	63.765	64.2211	17.7446	20.465	20.603	57.3667	19.6042		0.000135964	0.00787241	LOC101246939		NC_015444.3	4477874	4480534	+	1688	protein_coding		-	-
101245352	1.53472	uncharacterized LOC101245352 && - && -	349.235	268.876	283.788	103.336	120.636	87.5629	300.633	103.845		1.70524e-09	5.11738e-07	LOC101245352		NC_015441.3	52440439	52442184	-	573	lncRNA		-	-
101264755	1.53269	uncharacterized LOC101264755 && - && -	74.4423	102.024	85.0496	39.6644	26.9276	23.6935	87.1719	30.0952		4.61102e-05	0.00354326	LOC101264755		NC_015446.3	30653812	30655539	+	1571	lncRNA		-	-
101265127	1.52118	protein HYPER-SENSITIVITY-RELATED 4-like%2C transcript variant X1 && sp|Q8VZG2|HSR4_ARATH Protein HYPER-SENSITIVITY-RELATED 4 OS=Arabidopsis thaliana OX=3702 GN=HSR4 PE=2 SV=1 && PF00004:ATPase family associated with various cellular activities (AAA)|PF14363:Domain associated at C-terminal with AAA	269.279	379.402	223.038	45.9272	146.486	111.256	290.573	101.223		0.00181195	0.049763	LOC101265127		NC_015441.3	64870874	64873060	+	1669	protein_coding		-	-
101262020	1.51758	glutamate receptor 2.3 && sp|Q9C5V5|GLR28_ARATH Glutamate receptor 2.8 OS=Arabidopsis thaliana OX=3702 GN=GLR2.8 PE=2 SV=2 && PF00497:Bacterial extracellular solute-binding proteins, family 3|PF00060:Ligand-gated ion channel|PF01094:Receptor family ligand binding region	636.895	706.728	591.876	216.067	169.105	290.503	645.166	225.225		3.2732e-08	7.68739e-06	LOC101262020		NC_015443.3	40029061	40032785	+	3286	protein_coding		-	-
101250560	1.51036	NAD(P)H-quinone oxidoreductase subunit O%2C chloroplastic%2C transcript variant X1 && sp|Q9S829|NDHO_ARATH NAD(P)H-quinone oxidoreductase subunit O, chloroplastic OS=Arabidopsis thaliana OX=3702 GN=ndhO PE=2 SV=1 && PF11910:Cyanobacterial and plant NDH-1 subunit O	2078.87	1485.72	2311.96	485.367	430.841	1146.56	1958.85	687.589		0.000781255	0.0289286	LOC101250560		NC_015448.3	822846	824502	-	810	protein_coding		-	-
101252361	1.49859	bidirectional sugar transporter SWEET3b%2C transcript variant X1 && sp|Q5NAZ9|SWT3B_ORYSJ Bidirectional sugar transporter SWEET3b OS=Oryza sativa subsp. japonica OX=39947 GN=SWEET3B PE=3 SV=2 && PF03083:Sugar efflux transporter for intercellular exchange	147.046	124.342	89.3889	45.9272	28.0047	53.5679	120.259	42.4999		0.000190813	0.0102964	LOC101252361		NC_015440.3	1910419	1912334	-	1052	protein_coding		-	-
101263542	1.49627	WRKY transcription factor 23 && sp|Q8VWJ2|WRK28_ARATH WRKY transcription factor 28 OS=Arabidopsis thaliana OX=3702 GN=WRKY28 PE=2 SV=1 && PF03106:WRKY DNA -binding domain	413.568	680.16	538.937	120.037	290.818	167.915	544.222	192.923		0.000288659	0.0141751	LOC101263542		NC_015438.3	78216008	78218463	+	1245	protein_coding		WRKY	WRKY
101055555	1.48849	IAA35 && sp|Q93WC4|IAA29_ARATH Auxin-responsive protein IAA29 OS=Arabidopsis thaliana OX=3702 GN=IAA29 PE=1 SV=2 && PF02309:AUX/IAA family	558.776	515.434	702.961	133.606	143.255	356.433	592.39	211.098		0.0010474	0.0350785	LOC101055555		NC_015444.3	2731051	2732593	+	591	protein_coding		AUX/IAA	AUX/IAA
101264095	1.47094	uncharacterized LOC101264095 && sp|Q86A88|DYL_DICDI Dynein light chain, cytoplasmic OS=Dictyostelium discoideum OX=44689 GN=dlcB PE=3 SV=1 && PF01221:Dynein light chain type 1	206.784	230.617	247.338	54.2776	71.0888	121.558	228.246	82.3081		9.08892e-05	0.00586222	LOC101264095		NC_015449.3	1100912	1105134	-	915	protein_coding		-	-
101255806	1.46778	probable inactive purple acid phosphatase 27 && sp|Q5MAU8|PPA27_ARATH Probable inactive purple acid phosphatase 27 OS=Arabidopsis thaliana OX=3702 GN=PAP27 PE=2 SV=1 && PF00149:Calcineurin-like phosphoesterase|PF14008:Iron/zinc purple acid phosphatase-like protein C|PF16656:Purple acid Phosphatase, N-terminal domain|PF17808:Fn3-like domain from Purple Acid Phosphatase	255.493	399.594	270.77	82.4602	135.715	116.407	308.619	111.527		1.02227e-05	0.0010086	LOC101255806		NC_015444.3	3500801	3508022	+	2281	protein_coding		-	-
101251878	1.4665	cytochrome P450 71A1-like && sp|A0A1D6F9Y9|C92C6_MAIZE Trimethyltridecatetraene synthase OS=Zea mays OX=4577 GN=CYP92C6 PE=1 SV=1 && PF00067:Cytochrome P450	9066.33	11663.7	10111.4	4156.41	2492.42	4511.03	10280.5	3719.95		6.5674e-07	0.000110001	LOC101251878		NC_015441.3	58890328	58892216	+	1800	protein_coding		-	-
101252928	1.46484	3-hydroxyisobutyryl-CoA hydrolase 1-like && sp|Q9LKJ1|HIBC1_ARATH 3-hydroxyisobutyryl-CoA hydrolase 1 OS=Arabidopsis thaliana OX=3702 GN=CHY1 PE=1 SV=1 && PF16113:Enoyl-CoA hydratase/isomerase	59.7376	94.5847	69.4283	15.657	33.3902	31.9347	74.5835	26.994		0.00135081	0.0411662	LOC101252928		NC_015438.3	95895249	95903186	+	1418	protein_coding		-	-
104645714	1.46205	uncharacterized LOC104645714 && - && -	111.204	83.9572	102.407	29.2264	37.6986	41.2061	99.1893	36.0437		8.26561e-06	0.000846421	LOC104645714		NC_015439.3	50539058	50540281	-	933	protein_coding		-	-
543540	1.46174	IAA3 protein && sp|O24542|AX22D_VIGRR Auxin-induced protein 22D OS=Vigna radiata var. radiata OX=3916 GN=AUX22D PE=2 SV=1 && PF02309:AUX/IAA family	721.447	693.975	1130.81	252.6	290.818	381.156	848.745	308.191		3.18745e-06	0.000382618	IAA3		NC_015446.3	64348769	64349513	-	558	protein_coding		AUX/IAA	AUX/IAA
101243972	1.45888	nuclear poly(A) polymerase 3-like && sp|Q56XM9|PAPS3_ARATH Nuclear poly(A) polymerase 3 OS=Arabidopsis thaliana OX=3702 GN=PAPS3 PE=1 SV=1 && PF04928:Poly(A) polymerase central domain	117.637	95.6475	112.821	31.314	45.2383	42.2362	108.702	39.5962		3.23254e-06	0.000383766	LOC101243972		NC_015449.3	67400425	67404332	+	2058	protein_coding		-	-
101245679	1.45477	growth-regulating factor 4-like%2C transcript variant X1 && sp|Q6ZIK5|GRF4_ORYSJ Growth-regulating factor 4 OS=Oryza sativa subsp. japonica OX=39947 GN=GRF4 PE=1 SV=1 && PF08880:QLQ|PF08879:WRC	770.156	869.329	809.707	387.25	268.199	237.965	816.397	297.805		2.11143e-08	5.27923e-06	LOC101245679		NC_015445.3	316676	320562	+	1850	protein_coding		GRF	GRF
101246907	1.45335	abscisic acid receptor PYL2-like && sp|O80992|PYL2_ARATH Abscisic acid receptor PYL2 OS=Arabidopsis thaliana OX=3702 GN=PYL2 PE=1 SV=1 && PF10604:Polyketide cyclase / dehydrase and lipid transport	146.127	121.153	131.046	26.095	71.0888	48.4171	132.776	48.5336		0.0007674	0.0284901	LOC101246907		NC_015449.3	66049547	66052856	-	2678	protein_coding		-	-
101266025	1.44215	gibberellin-regulated family protein && sp|Q948Z4|SNAK1_SOLTU Snakin-1 OS=Solanum tuberosum OX=4113 GN=SN1 PE=1 SV=1 && PF02704:Gibberellin regulated protein	3180.8	3332.78	2465.57	939.42	1269.9	1095.05	2993.05	1101.46		1.6247e-10	6.60484e-08	LOC101266025		NC_015441.3	63090881	63091796	+	533	protein_coding		-	-
101264534	1.4405	probable tyrosine-protein phosphatase DSP4 && sp|Q9ZVN4|DSP1_ARATH Tyrosine-protein phosphatase DSP1 OS=Arabidopsis thaliana OX=3702 GN=DSP1 PE=1 SV=1 && PF03162:Tyrosine phosphatase family	112.123	266.75	156.214	64.7156	53.8552	78.2915	178.362	65.6208		0.000818337	0.0296282	LOC101264534		NC_015444.3	59978585	59983034	-	800	protein_coding		-	-
778294	1.43904	chalcone synthase && sp|Q43163|CHSB_SOLTU Chalcone synthase 1B OS=Solanum tuberosum OX=4113 GN=CHS1B PE=2 SV=1 && PF02797:Chalcone and stilbene synthases, C-terminal domain|PF00195:Chalcone and stilbene synthases, N-terminal domain	5198.09	9005.74	7270.01	2506.16	2052.96	3360.36	7157.95	2639.83		5.31581e-06	0.000574294	CHS1		NC_015446.3	71250714	71252815	+	1393	protein_coding		-	-
101261528	1.43692	5'-nucleotidase SurE-like%2C transcript variant X1 && sp|Q67NP4|SURE_SYMTH 5'-nucleotidase SurE OS=Symbiobacterium thermophilum (strain T / IAM 14863) OX=292459 GN=surE PE=3 SV=1 && PF01975:Survival protein SurE	121.313	111.589	91.9925	30.2702	50.6238	39.1458	108.298	40.0133		2.91022e-05	0.00240344	LOC101261528		NC_015443.3	37176451	37181041	+	1466	protein_coding		-	-
101247980	1.41593	low-temperature-induced cysteine proteinase-like && sp|Q9FMH8|RD21B_ARATH Probable cysteine protease RD21B OS=Arabidopsis thaliana OX=3702 GN=RD21B PE=1 SV=1 && PF08246:Cathepsin propeptide inhibitor domain (I29)|PF00396:Granulin|PF00112:Papain family cysteine protease	4217.48	4829.13	3802.07	1275.52	1366.84	2172.59	4282.89	1604.99		7.39219e-07	0.000121002	LOC101247980		NC_015439.3	42400963	42403619	-	1844	protein_coding		-	-
101267414	1.40663	uncharacterized LOC101267414%2C transcript variant X2 && - && -	899.74	1012.8	833.139	181.621	522.395	331.709	915.227	345.242		0.000665337	0.0260906	LOC101267414		NC_015443.3	47652860	47655962	+	1020	protein_coding		-	-
101268801	1.40497	zinc finger protein ZAT9-like && sp|Q9M202|ZAT9_ARATH Zinc finger protein ZAT9 OS=Arabidopsis thaliana OX=3702 GN=ZAT9 PE=2 SV=1 && PF13912:C2H2-type zinc finger	198.513	143.471	147.535	45.9272	95.8622	43.2664	163.173	61.6853		0.00100548	0.0342132	LOC101268801		NC_015438.3	84418546	84419910	+	1365	protein_coding		C2H2	C2H2
101267187	1.40359	esterase AGAP003155 && sp|P36591|DYR_SCHPO Dihydrofolate reductase OS=Schizosaccharomyces pombe (strain 972 / ATCC 24843) OX=284812 GN=dfr1 PE=2 SV=2 && PF03959:Serine hydrolase (FSH1)	134.18	210.424	144.932	39.6644	70.0117	75.2011	163.179	61.6257		0.00028444	0.0140961	LOC101267187		NC_015448.3	3489086	3494691	+	741	protein_coding		-	-
543837	1.40163	PR-5x && sp|P50701|OS13_SOLCO Osmotin-like protein OSML13 OS=Solanum commersonii OX=4109 PE=2 SV=1 && PF00314:Thaumatin family	2761.72	2067.05	3204.11	596.01	1421.78	1022.94	2677.63	1013.58		0.000252036	0.0126645	PR-5		NC_015445.3	63975625	63976522	+	898	protein_coding		-	-
101267575	1.39939	beta-amyrin 28-monooxygenase-like && sp|Q2MJ20|C7A12_MEDTR Beta-amyrin 28-monooxygenase OS=Medicago truncatula OX=3880 GN=CYP716A12 PE=1 SV=1 && PF00067:Cytochrome P450	59.7376	82.8945	78.9747	25.0512	26.9276	31.9347	73.8689	27.9712		9.2397e-05	0.0059241	LOC101267575		NC_015439.3	40010109	40012725	-	1682	protein_coding		-	-
101248663	1.39882	uncharacterized LOC101248663 && - && PF06087:Tyrosyl-DNA phosphodiesterase|PF08797:HIRAN domain	226.084	250.809	187.456	90.8106	73.243	87.5629	221.45	83.8722		4.44091e-08	9.99529e-06	LOC101248663		NC_015440.3	68417481	68427559	-	3297	protein_coding		-	-
101249231	1.3975	putative late blight resistance protein homolog R1B-16 && sp|Q6L400|R1B16_SOLDE Putative late blight resistance protein homolog R1B-16 OS=Solanum demissum OX=50514 GN=R1B-16 PE=3 SV=1 && PF00931:NB-ARC domain	392.43	366.649	407.891	108.555	158.334	176.156	388.99	147.682		1.0388e-07	2.13766e-05	LOC101249231		NC_015448.3	10156821	10161111	-	3067	protein_coding		-	-
101249353	1.39685	NAC domain-containing protein 19-like && sp|Q93VY3|NAC72_ARATH NAC domain-containing protein 72 OS=Arabidopsis thaliana OX=3702 GN=NAC072 PE=2 SV=1 && PF02365:No apical meristem (NAM) protein	455.844	606.83	429.587	155.526	210.035	200.88	497.42	188.814		7.63891e-08	1.6342e-05	LOC101249353		NC_015441.3	63451021	63455426	+	2987	protein_coding		NAC	NAC
101251622	1.37897	phosphate transporter 3 && sp|B2CPI5|PHT13_PETHY Low affinity inorganic phosphate transporter 3 OS=Petunia hybrida OX=4102 GN=PT3 PE=2 SV=1 && PF00083:Sugar (and other) transporter	139.694	200.86	195.267	56.3652	49.5467	99.9247	178.607	68.6122		0.00040942	0.0183062	PT3		NC_015446.3	70109194	70111051	+	1858	protein_coding		-	-
101258129	1.37023	uncharacterized LOC101258129%2C transcript variant X1 && - && -	1254.49	1546.3	1411.13	451.965	609.64	567.614	1403.97	543.073		4.3805e-11	1.97186e-08	LOC101258129		NC_015448.3	51056819	51062498	-	3191	protein_coding		-	-
101258963	1.36999	abscisic acid receptor PYL4 && sp|O80920|PYL4_ARATH Abscisic acid receptor PYL4 OS=Arabidopsis thaliana OX=3702 GN=PYL4 PE=1 SV=1 && PF10604:Polyketide cyclase / dehydrase and lipid transport	200.351	249.746	173.571	72.0222	48.4696	120.528	207.889	80.3399		0.00104442	0.0350416	LOC101258963		NC_015443.3	33258582	33259706	-	963	protein_coding		-	-
101257363	1.3683	dynamin-related protein 4C && sp|Q9ZP55|DRP4C_ARATH Dynamin-related protein 4C OS=Arabidopsis thaliana OX=3702 GN=DRP4C PE=2 SV=1 && PF02212:Dynamin GTPase effector domain|PF00350:Dynamin family|PF01031:Dynamin central region	2605.48	3968.31	2127.98	1297.44	828.292	1244.42	2900.59	1123.39		5.02215e-05	0.00374185	LOC101257363		NC_015441.3	59188292	59190619	+	2328	protein_coding		-	-
101244923	1.36432	tetraspanin-19 && sp|Q940P5|TET19_ARATH Tetraspanin-19 OS=Arabidopsis thaliana OX=3702 GN=TOM2AH3 PE=2 SV=1 && PF00335:Tetraspanin family	681.928	934.157	632.665	225.461	183.108	464.598	749.583	291.056		0.00134653	0.0411284	LOC101244923		NC_015439.3	43687780	43689623	+	1200	protein_coding		-	-
104645176	1.36399	uncharacterized LOC104645176 && - && -	206.784	205.111	171.835	76.1974	101.248	49.4473	194.577	75.6308		8.5381e-05	0.0055735	LOC104645176		NC_015449.3	29075652	29084020	+	598	lncRNA		-	-
101246482	1.35897	uncharacterized LOC101246482 && - && -	178.294	259.311	166.628	61.5842	86.1683	87.5629	201.411	78.4385		2.87561e-05	0.00240344	LOC101246482		NC_015438.3	96488569	96490185	-	712	protein_coding		-	-
101249329	1.35303	tetraspanin-3 && sp|Q9LSS4|TET4_ARATH Tetraspanin-4 OS=Arabidopsis thaliana OX=3702 GN=TET4 PE=3 SV=1 && PF00335:Tetraspanin family	1240.7	1302.93	1117.8	485.367	259.582	688.141	1220.48	477.697		0.000474105	0.0203658	LOC101249329		NC_015448.3	55963075	55966791	-	1155	protein_coding		-	-
101263600	1.35109	zeatin O-xylosyltransferase-like && sp|P56725|ZOX_PHAVU Zeatin O-xylosyltransferase OS=Phaseolus vulgaris OX=3885 GN=ZOX1 PE=2 SV=1 && PF00201:UDP-glucoronosyl and UDP-glucosyl transferase	117.637	212.55	178.778	48.0148	68.9346	82.4121	169.655	66.4538		0.000398684	0.0179841	LOC101263600		NC_015441.3	6974594	6976220	-	1627	protein_coding		-	-
544283	1.32176	ADP-glucose pyrophosphorylase large subunit && sp|Q00081|GLGL1_SOLTU Glucose-1-phosphate adenylyltransferase large subunit 1 (Fragment) OS=Solanum tuberosum OX=4113 GN=AGPS1 PE=1 SV=1 && PF00483:Nucleotidyl transferase	8906.42	9579.62	7915.69	3075.03	3697.7	3788.9	8800.58	3520.54		7.66747e-14	5.91683e-11	AgpL1		NC_015438.3	96550847	96555454	-	2083	protein_coding		-	-
104647166	1.31369	G-type lectin S-receptor-like serine/threonine-protein kinase At4g27290%2C transcript variant X1 && sp|O81832|Y4729_ARATH G-type lectin S-receptor-like serine/threonine-protein kinase At4g27290 OS=Arabidopsis thaliana OX=3702 GN=At4g27290 PE=3 SV=4 && PF01453:D-mannose binding lectin|PF00954:S-locus glycoprotein domain|PF07714:Protein tyrosine kinase|PF08276:PAN-like domain	68.928	105.212	133.649	50.1024	37.6986	36.0553	102.597	41.2854		0.00107011	0.0354629	LOC104647166		NC_015441.3	62337547	62340968	+	2882	protein_coding		-	-
101247387	1.31175	cold-responsive protein kinase 1 && sp|Q9CAL3|CRK2_ARATH Cysteine-rich receptor-like protein kinase 2 OS=Arabidopsis thaliana OX=3702 GN=CRK2 PE=1 SV=1 && PF01657:Salt stress response/antifungal|PF00069:Protein kinase domain	321.664	400.657	420.041	171.183	127.098	161.734	380.787	153.338		6.95549e-08	1.50287e-05	LOC101247387		NC_015448.3	4818948	4822500	-	2273	protein_coding		-	-
101248885	1.30535	hypersensitive-induced reaction 1 protein && sp|Q5GI04|HIR1_CAPAN Hypersensitive-induced reaction 1 protein OS=Capsicum annuum OX=4072 GN=HIR1 PE=1 SV=1 && PF01145:SPFH domain / Band 7 family	2101.85	2234.96	2161.82	719.178	1077.1	833.393	2166.21	876.558		2.16282e-09	6.31513e-07	LOC101248885		NC_015443.3	43795018	43797615	-	1267	protein_coding		-	-
101262990	1.30154	FAF domain-containing protein CSR && sp|Q0V865|FAFL_ARATH Protein FAF-like, chloroplastic OS=Arabidopsis thaliana OX=3702 GN=At5g22090 PE=2 SV=1 && PF11250:Fantastic Four meristem regulator	91.904	129.655	91.1246	38.6206	32.3131	55.6282	104.228	42.1873		0.0005051	0.0213575	LOC101262990		NC_015448.3	55559013	55561371	+	2230	protein_coding		-	-
101254080	1.29868	programmed cell death 6-interacting protein%2C transcript variant X4 && - && PF03097:BRO1-like domain	2576.99	2903.43	2558.43	897.668	1220.36	1149.65	2679.62	1089.23		4.35748e-11	1.97186e-08	LOC101254080		NC_015441.3	738838	741764	-	1792	protein_coding		-	-
101246684	1.29457	WAT1-related protein At3g28050 && sp|Q94JU2|WTR18_ARATH WAT1-related protein At3g28050 OS=Arabidopsis thaliana OX=3702 GN=At3g28050 PE=2 SV=1 && -	1311.47	2106.37	1737.44	366.374	906.921	828.242	1718.43	700.512		0.00161854	0.0464926	LOC101246684		NC_015439.3	50227649	50231452	+	1848	protein_coding		-	-
101260209	1.2922	uncharacterized LOC101260209%2C transcript variant X1 && sp|Q9LVZ5|PIFI_ARATH Protein POST-ILLUMINATION CHLOROPHYLL FLUORESCENCE INCREASE, chloroplastic OS=Arabidopsis thaliana OX=3702 GN=PIFI PE=2 SV=1 && -	16156.7	13823.2	12337.4	3696.1	7863.93	5719.4	14105.8	5759.81		9.71809e-05	0.00612158	LOC101260209		NC_015449.3	59130243	59133221	-	1135	protein_coding		-	-
101258351	1.27854	ABC transporter B family member 25 && sp|Q9FNU2|AB25B_ORYSJ ABC transporter B family member 25 OS=Oryza sativa subsp. japonica OX=39947 GN=ABCB25 PE=2 SV=1 && PF00664:ABC transporter transmembrane region|PF00005:ABC transporter	4509.73	4619.77	3897.53	1653.38	1733.06	1983.04	4342.34	1789.83		2.55649e-14	2.12454e-11	LOC101258351		NC_015440.3	66295821	66301358	+	2318	protein_coding		-	-
104648246	1.27756	uncharacterized LOC104648246 && - && -	601.052	712.042	581.462	163.877	343.596	274.02	631.519	260.498		0.000127145	0.00750607	LOC104648246		NC_015444.3	1914817	1915233	-	417	protein_coding		-	-
101264726	1.27453	thiamine biosynthesis protein ThiC%2C transcript variant X1 && sp|O82392|THIC_ARATH Phosphomethylpyrimidine synthase, chloroplastic OS=Arabidopsis thaliana OX=3702 GN=THIC PE=1 SV=1 && PF01964:Radical SAM ThiC family|PF13667:ThiC-associated domain	15214.7	16585.3	13969	5937.13	6798.68	6182.97	15256.3	6306.26		4.04483e-17	4.36984e-14	THIC		NC_015443.3	1106029	1111603	+	2872	protein_coding		-	-
101260576	1.26823	pectinesterase && sp|Q3E8Z8|PME28_ARATH Putative pectinesterase/pectinesterase inhibitor 28 OS=Arabidopsis thaliana OX=3702 GN=PME28 PE=2 SV=1 && PF04043:Plant invertase/pectin methylesterase inhibitor|PF01095:Pectinesterase	148.885	102.024	118.028	43.8396	53.8552	55.6282	122.979	51.1077		4.71334e-05	0.00358596	LOC101260576		NC_015438.3	89923171	89926372	-	2649	protein_coding		-	-
101267284	1.26616	uncharacterized LOC101267284 && - && PF04720:PDDEXK-like family of unknown function	119.475	94.5847	84.1818	38.6206	45.2383	40.1759	99.4139	41.345		7.02378e-05	0.00484865	LOC101267284		NC_015448.3	35850369	35855411	+	1202	protein_coding		-	-
101267047	1.2603	growth-regulating factor 4-like && sp|Q6ZIK5|GRF4_ORYSJ Growth-regulating factor 4 OS=Oryza sativa subsp. japonica OX=39947 GN=GRF4 PE=1 SV=1 && PF08879:WRC|PF08880:QLQ	417.244	231.679	383.591	197.278	94.7851	139.07	344.172	143.711		0.00160236	0.0461014	LOC101267047		NC_015445.3	60148913	60153375	-	1745	protein_coding		GRF	GRF
101262053	1.24932	jasmonic acid-amido synthetase JAR1%2C transcript variant X2 && sp|A0A314KSQ4|JAR6_NICAT Jasmonoyl--L-amino acid synthetase JAR6 OS=Nicotiana attenuata OX=49451 GN=JAR6 PE=1 SV=2 && PF03321:GH3 auxin-responsive promoter	2972.18	4153.23	3158.99	1370.51	1195.58	1759.5	3428.13	1441.86		9.51234e-07	0.000148937	LOC101262053		NC_015447.3	3888703	3892861	-	2660	protein_coding		-	-
101256260	1.23423	putative E3 ubiquitin-protein ligase SINA-like 6%2C transcript variant X6 && sp|Q84K34|SIL10_ARATH E3 ubiquitin-protein ligase SINA-like 10 OS=Arabidopsis thaliana OX=3702 GN=At5g37930 PE=2 SV=1 && PF03145:Seven in absentia protein family	140.613	131.781	104.142	33.4016	70.0117	56.6583	125.512	53.3572		0.00127392	0.0394916	LOC101256260		NC_015440.3	6445459	6472616	+	3162	protein_coding		-	-
101260854	1.2172	uncharacterized LOC101260854 && - && PF12697:Alpha/beta hydrolase family	160.832	122.216	104.142	46.971	46.3154	73.1408	129.064	55.4757		0.000753922	0.0281834	LOC101260854		NC_015446.3	2930105	2933035	-	1548	protein_coding		-	-
108281193	1.21228	carbonyl reductase-like && sp|Q9M2E2|SDR1_ARATH (+)-neomenthol dehydrogenase OS=Arabidopsis thaliana OX=3702 GN=SDR1 PE=1 SV=1 && PF00106:short chain dehydrogenase	283.064	383.653	397.477	98.1172	179.876	181.307	354.731	153.1		0.000404216	0.0181578	LOC108281193		NC_015438.3	85646702	85649136	+	1230	protein_coding		-	-
101260132	1.21016	calcium-transporting ATPase 1 && sp|Q37145|ACA1_ARATH Calcium-transporting ATPase 1 OS=Arabidopsis thaliana OX=3702 GN=ACA1 PE=1 SV=3 && PF00122:E1-E2 ATPase|PF13246:Cation transport ATPase (P-type)|PF12515:Ca2+-ATPase N terminal autoinhibitory domain|PF00689:Cation transporting ATPase, C-terminus|PF00690:Cation transporter/ATPase, N-terminus	2207.53	3060.72	2634.8	1225.42	872.454	1317.56	2634.35	1138.48		2.49599e-06	0.00031724	LOC101260132		NC_015441.3	62841087	62848603	+	3947	protein_coding		-	-
101257685	1.21002	protein NRT1/ PTR FAMILY 7.3 && sp|Q9LQL2|PTR14_ARATH Protein NRT1/ PTR FAMILY 7.3 OS=Arabidopsis thaliana OX=3702 GN=NPF7.3 PE=1 SV=2 && PF00854:POT family	475.144	357.084	433.059	191.015	129.252	226.633	421.762	182.3		5.33546e-05	0.00389471	LOC101257685		NC_015445.3	1628944	1634434	+	2362	protein_coding		-	-
101255722	1.20187	probable serine/threonine-protein kinase WNK5 && sp|Q9SCU5|WNK5_ARATH Probable serine/threonine-protein kinase WNK5 OS=Arabidopsis thaliana OX=3702 GN=WNK5 PE=1 SV=2 && PF00069:Protein kinase domain	507.31	778.995	704.697	221.286	362.984	281.231	663.668	288.5		7.59882e-05	0.00513087	LOC101255722		NC_015446.3	13399675	13405086	+	2725	protein_coding		-	-
101261227	1.20094	serine carboxypeptidase-like 13%2C transcript variant X1 && sp|O64810|SCP10_ARATH Serine carboxypeptidase-like 10 OS=Arabidopsis thaliana OX=3702 GN=SCPL10 PE=2 SV=1 && PF00450:Serine carboxypeptidase	1465.87	1195.59	1569.08	713.959	337.133	789.096	1410.18	613.396		0.00132153	0.0406177	LOC101261227		NC_015441.3	63719367	63725761	-	1710	protein_coding		-	-
101250715	1.19806	protein DMR6-LIKE OXYGENASE 2 && sp|Q6Z244|ODD19_ORYSJ 2-oxoglutarate-dependent dioxygenase 19 OS=Oryza sativa subsp. japonica OX=39947 GN=2ODD19 PE=1 SV=1 && PF14226:non-haem dioxygenase in morphine synthesis N-terminal|PF03171:2OG-Fe(II) oxygenase superfamily	3198.26	3264.77	2635.67	1851.7	849.834	1264	3032.9	1321.84		0.000380198	0.0174045	LOC101250715		NC_015445.3	1336589	1338699	-	1238	protein_coding		-	-
101263496	1.19164	plastidic ATP/ADP-transporter && sp|O24381|TLC1_SOLTU Plastidic ATP/ADP-transporter OS=Solanum tuberosum OX=4113 PE=2 SV=2 && PF03219:TLC ATP/ADP transporter	14453.7	16648	13821.4	6109.36	6280.59	7276.99	14974.4	6555.65		1.44745e-12	8.6875e-10	LOC101263496		NC_015449.3	59396164	59399671	+	2278	protein_coding		-	-
101251470	1.18838	prolyl endopeptidase && sp|Q9QUR6|PPCE_MOUSE Prolyl endopeptidase OS=Mus musculus OX=10090 GN=Prep PE=1 SV=1 && PF02897:Prolyl oligopeptidase, N-terminal beta-propeller domain|PF00326:Prolyl oligopeptidase family	136.018	161.538	104.142	51.1462	80.7827	44.2965	133.899	58.7418		0.00169821	0.0477777	LOC101251470		NC_015441.3	65990349	65994944	+	2614	protein_coding		-	-
104648557	1.18124	uncharacterized LOC104648557 && - && PF04398:Protein of unknown function, DUF538	681.928	736.485	624.854	199.366	282.201	419.272	681.089	300.28		0.000351535	0.0164407	LOC104648557		NC_015444.3	66356784	66357846	+	660	protein_coding		-	-
101246498	1.17783	potassium channel KLT1 && sp|Q39128|KAT1_ARATH Potassium channel KAT1 OS=Arabidopsis thaliana OX=3702 GN=KAT1 PE=1 SV=2 && PF00520:Ion transport protein|PF11834:KHA, dimerisation domain of potassium ion channel|PF00027:Cyclic nucleotide-binding domain	259.169	399.594	241.263	125.256	121.713	150.402	300.009	132.457		0.000121666	0.0072221	LOC101246498		NC_015439.3	40829127	40832771	-	2775	protein_coding		-	-
101260831	1.17766	protein PARTING DANCERS%2C transcript variant X1 && sp|Q6L5B5|PTD_ORYSJ Protein PARTING DANCERS homolog OS=Oryza sativa subsp. japonica OX=39947 GN=PTD PE=1 SV=1 && PF12826:Helix-hairpin-helix motif	136.937	127.53	111.953	44.8834	72.1659	49.4473	125.473	55.4989		0.000220998	0.0116031	LOC101260831		NC_015443.3	40346624	40349517	-	1093	protein_coding		-	-
101254668	1.16831	cytochrome P450 CYP736A12-like && sp|A0A068Q5V6|C7150_PRUMU Cytochrome P450 71AU50 OS=Prunus mume OX=102107 GN=CYP71AU50 PE=2 SV=1 && PF00067:Cytochrome P450	198.513	407.033	290.731	123.168	123.867	151.432	298.759	132.823		0.000821742	0.0296282	LOC101254668		NC_015449.3	58715898	58717793	-	1779	protein_coding		-	-
101254087	1.1671	uncharacterized LOC101254087 && - && PF08450:SMP-30/Gluconolactonase/LRE-like region	189.322	305.009	247.338	82.4602	155.103	92.7137	247.223	110.092		0.00173218	0.0484182	LOC101254087		NC_015442.3	2534572	2535965	+	1394	protein_coding		-	-
101244797	1.16504	probable calcium-binding protein CML18%2C transcript variant X4 && sp|Q9M8U1|CML18_ARATH Probable calcium-binding protein CML18 OS=Arabidopsis thaliana OX=3702 GN=CML18 PE=1 SV=1 && PF13499:EF-hand domain pair	620.352	773.682	538.069	241.118	306.974	313.166	644.034	287.086		2.25871e-06	0.000293999	LOC101244797		NC_015445.3	60614893	60617188	+	1495	protein_coding		-	-
101265142	1.15711	uncharacterized LOC101265142 && - && -	319.826	377.276	381.855	115.862	194.956	173.065	359.653	161.294		3.98915e-05	0.0031794	LOC101265142		NC_015444.3	1425274	1426021	+	748	protein_coding		-	-
101247497	1.15025	monooxygenase 2 && sp|O81816|MO2_ARATH Monooxygenase 2 OS=Arabidopsis thaliana OX=3702 GN=MO2 PE=2 SV=1 && PF01494:FAD binding domain	410.811	377.276	324.577	123.168	216.498	161.734	370.888	167.133		9.61947e-05	0.00611318	LOC101247497		NC_015449.3	4532316	4535377	-	1552	protein_coding		-	-
101258865	1.14633	uncharacterized LOC101258865 && - && PF14559:Tetratricopeptide repeat	18376.2	24805.6	18267.4	7069.66	8520.96	12170.2	20483.1	9253.61		8.37833e-05	0.00548577	LOC101258865		NC_015443.3	47883524	47887013	-	2667	protein_coding		-	-
101267287	1.14316	phosphoglucomutase%2C chloroplastic && sp|Q9M4G5|PGMP_SOLTU Phosphoglucomutase, chloroplastic OS=Solanum tuberosum OX=4113 GN=PGMP PE=2 SV=1 && PF00408:Phosphoglucomutase/phosphomannomutase, C-terminal domain|PF02879:Phosphoglucomutase/phosphomannomutase, alpha/beta/alpha domain II|PF02878:Phosphoglucomutase/phosphomannomutase, alpha/beta/alpha domain I|PF02880:Phosphoglucomutase/phosphomannomuta…	5007.85	6394.56	4872.13	2016.62	1794.45	3557.11	5424.85	2456.06		0.000686435	0.026504	LOC101267287		NC_015440.3	1382965	1390700	+	2480	protein_coding		-	-
100736506	1.1406	heat stress transcription factor A3%2C transcript variant X1 && sp|Q8GYY1|HSFA3_ARATH Heat stress transcription factor A-3 OS=Arabidopsis thaliana OX=3702 GN=HSFA3 PE=1 SV=2 && PF00447:HSF-type DNA-binding	6318.4	5418.96	4723.73	2482.16	1960.33	3023.5	5487.03	2488.66		4.71183e-06	0.000525826	HSFA3		NC_015446.3	2443159	2448331	-	2907	protein_coding		HSF	HSF
101248848	1.13785	U-box domain-containing protein 5-like%2C transcript variant X1 && sp|O23225|PUB5_ARATH U-box domain-containing protein 5 OS=Arabidopsis thaliana OX=3702 GN=PUB5 PE=3 SV=3 && PF04564:U-box domain	586.348	851.262	780.2	272.432	372.678	362.613	739.27	335.908		1.03484e-05	0.00101176	LOC101248848		NC_015440.3	5759257	5763943	-	2810	protein_coding		-	-
101263903	1.12249	bifunctional nuclease 2%2C transcript variant X1 && sp|Q93VH2|BBD2_ARATH Bifunctional nuclease 2 OS=Arabidopsis thaliana OX=3702 GN=BBD2 PE=2 SV=1 && PF02577:Bifunctional nuclease	6131.84	6499.78	5134.22	2128.31	3451.04	2580.53	5921.94	2719.96		1.25913e-05	0.00119465	LOC101263903		NC_015441.3	64876633	64880370	-	1409	protein_coding		-	-
109120523	1.11966	uncharacterized LOC109120523%2C transcript variant X3 && - && -	75.3613	75.4552	70.2961	37.5768	28.0047	36.0553	73.7042	33.8789		0.000495369	0.0210698	LOC109120523		NC_015438.3	25700019	25701497	+	679	lncRNA		-	-
101260079	1.11646	protein MARD1 && sp|Q8LGS1|MARD1_ARATH Protein MARD1 OS=Arabidopsis thaliana OX=3702 GN=MARD1 PE=1 SV=2 && -	172.78	184.918	131.914	67.847	72.1659	85.5026	163.204	75.1718		7.12796e-05	0.00487386	LOC101260079		NC_015446.3	63739318	63740316	-	999	protein_coding		-	-
101254090	1.11548	zinc finger protein CONSTANS-LIKE 14-like && sp|Q9C7E8|COL15_ARATH Zinc finger protein CONSTANS-LIKE 15 OS=Arabidopsis thaliana OX=3702 GN=COL15 PE=1 SV=1 && PF00643:B-box zinc finger|PF06203:CCT motif	303.283	375.151	324.577	168.052	169.105	125.679	334.337	154.279		2.6551e-06	0.000331611	LOC101254090		NC_015442.3	30243069	30246467	+	1860	protein_coding		C2C2-CO-like	C2C2->C2C2-CO-like
101250401	1.11148	probable nucleoredoxin 1 && sp|O80763|NRX1_ARATH Probable nucleoredoxin 1 OS=Arabidopsis thaliana OX=3702 GN=At1g60420 PE=1 SV=1 && PF03107:C1 domain|PF13905:Thioredoxin-like	2183.64	2102.12	2090.66	999.96	996.32	954.951	2125.47	983.744		5.28571e-21	1.14208e-17	LOC101250401		NC_015442.3	338040	347333	+	2573	protein_coding		-	-
112941536	1.10735	uncharacterized LOC112941536 && - && -	310.636	259.311	223.038	124.212	82.9369	160.704	264.328	122.618		0.00109037	0.0360239	LOC112941536		NC_015442.3	6839424	6841044	+	751	protein_coding		-	-
101260670	1.10454	ATP-dependent DNA helicase 2 subunit KU70 && sp|Q9FQ08|KU70_ARATH ATP-dependent DNA helicase 2 subunit KU70 OS=Arabidopsis thaliana OX=3702 GN=KU70 PE=1 SV=1 && PF02037:SAP domain|PF02735:Ku70/Ku80 beta-barrel domain|PF03731:Ku70/Ku80 N-terminal alpha/beta domain|PF03730:Ku70/Ku80 C-terminal arm	1554.1	1991.59	1529.16	704.565	992.012	663.418	1691.62	786.665		1.67978e-05	0.00153144	LOC101260670		NC_015446.3	72577432	72591943	-	2238	protein_coding		-	-
101250352	1.0963	putative serine/threonine-protein kinase%2C transcript variant X1 && sp|Q93YN1|CRPK1_ARATH Cold-responsive protein kinase 1 OS=Arabidopsis thaliana OX=3702 GN=CRPK1 PE=1 SV=1 && PF00069:Protein kinase domain	679.171	720.544	715.979	243.205	465.309	281.231	705.231	329.915		0.000431495	0.0190648	LOC101250352		NC_015447.3	59817721	59820096	+	1572	protein_coding		-	-
101266376	1.09609	EEF1A lysine methyltransferase 1 && sp|Q5ZKT6|EFMT1_CHICK EEF1A lysine methyltransferase 1 OS=Gallus gallus OX=9031 GN=EEF1AKMT1 PE=2 SV=1 && PF10237:Probable N6-adenine methyltransferase	414.487	395.343	395.741	209.804	156.18	197.789	401.857	187.924		1.11185e-07	2.2664e-05	LOC101266376		NC_015447.3	62749032	62752674	+	1109	protein_coding		-	-
101259565	1.09597	uncharacterized LOC101259565 && - && PF14223:gag-polypeptide of LTR copia-type	514.663	499.492	564.105	227.548	234.808	276.081	526.086	246.146		2.96344e-09	8.31572e-07	LOC101259565		NC_015438.3	4939221	4940196	+	976	protein_coding		-	-
101267703	1.0893	cytochrome P450 CYP82D47 && sp|O49858|C82A3_SOYBN Cytochrome P450 82A3 OS=Glycine max OX=3847 GN=CYP82A3 PE=2 SV=1 && PF00067:Cytochrome P450	1772.83	1916.14	1721.82	717.091	1125.57	700.503	1803.6	847.722		3.46175e-05	0.00283326	LOC101267703		NC_015441.3	64118268	64120196	+	1843	protein_coding		-	-
104647168	1.08827	uncharacterized LOC104647168 && sp|O81832|Y4729_ARATH G-type lectin S-receptor-like serine/threonine-protein kinase At4g27290 OS=Arabidopsis thaliana OX=3702 GN=At4g27290 PE=3 SV=4 && PF08276:PAN-like domain|PF07714:Protein tyrosine kinase|PF00954:S-locus glycoprotein domain|PF11883:Domain of unknown function (DUF3403)|PF01453:D-mannose binding lectin	712.256	949.035	739.411	272.432	410.376	446.056	800.234	376.288		0.000118685	0.00710367	LOC104647168		NC_015441.3	62365688	62375192	+	6138	protein_coding		-	-
101246186	1.08731	probable magnesium transporter NIPA4 && sp|Q9LNK7|NIPA3_ARATH Probable magnesium transporter NIPA3 OS=Arabidopsis thaliana OX=3702 GN=At1g34470 PE=2 SV=1 && PF05653:Magnesium transporter NIPA	1489.76	1686.58	1280.08	636.718	508.393	951.86	1485.48	698.99		0.000398639	0.0179841	LOC101246186		NC_015438.3	92167986	92173682	+	1692	protein_coding		-	-
101261102	1.08428	polyubiquitin && sp|Q39256|UBQ8_ARATH Polyubiquitin 8 OS=Arabidopsis thaliana OX=3702 GN=UBQ8 PE=3 SV=1 && PF00240:Ubiquitin family	550.505	533.5	529.391	230.68	177.722	352.312	537.799	253.571		0.000551726	0.022717	LOC101261102		NC_015440.3	52677525	52678808	+	1089	protein_coding		-	-
101258691	1.07886	putative pentatricopeptide repeat-containing protein At3g08820 && sp|Q9SR82|PP219_ARATH Putative pentatricopeptide repeat-containing protein At3g08820 OS=Arabidopsis thaliana OX=3702 GN=PCMP-H84 PE=3 SV=1 && PF14432:DYW family of nucleic acid deaminases|PF13041:PPR repeat family	99.2563	90.3337	67.6926	40.7082	36.6215	44.2965	85.7609	40.5421		0.00120304	0.038567	LOC101258691		NC_015446.3	3263779	3266420	-	2642	protein_coding		-	-
101245605	1.0727	3-epi-6-deoxocathasterone 23-monooxygenase%2C transcript variant X2 && sp|Q9M066|C90C1_ARATH 3-epi-6-deoxocathasterone 23-monooxygenase CYP90C1 OS=Arabidopsis thaliana OX=3702 GN=CYP90C1 PE=1 SV=3 && PF00067:Cytochrome P450	482.496	595.14	676.058	287.045	278.97	267.839	584.565	277.951		5.30998e-07	9.40432e-05	LOC101245605		NC_015439.3	48479843	48485908	-	1865	protein_coding		-	-
101268665	1.07157	vacuolar invertase inhibitor && sp|F4HWQ8|CVIF1_ARATH Cell wall / vacuolar inhibitor of fructosidase 1 OS=Arabidopsis thaliana OX=3702 GN=C/VIF1 PE=1 SV=1 && PF04043:Plant invertase/pectin methylesterase inhibitor	197.594	197.671	164.892	66.8032	116.327	83.4423	186.719	88.8575		0.000540896	0.0223464	VIF		NC_015449.3	67409541	67410213	+	673	protein_coding		-	-
104644323	1.06993	G-type lectin S-receptor-like serine/threonine-protein kinase At4g27290%2C transcript variant X1 && sp|O81832|Y4729_ARATH G-type lectin S-receptor-like serine/threonine-protein kinase At4g27290 OS=Arabidopsis thaliana OX=3702 GN=At4g27290 PE=3 SV=4 && -	150.723	189.169	135.385	65.7594	88.3225	72.1106	158.426	75.3975		0.000202706	0.0107878	LOC104644323		NC_015441.3	62368736	62381120	-	5880	protein_coding		-	-
101249208	1.06256	ABC transporter C family member 4%2C transcript variant X2 && sp|Q7DM58|AB4C_ARATH ABC transporter C family member 4 OS=Arabidopsis thaliana OX=3702 GN=ABCC4 PE=1 SV=2 && PF00005:ABC transporter|PF00664:ABC transporter transmembrane region	6887.29	9195.97	8765.32	2562.53	5538.46	3796.11	8282.86	3965.7		0.00181254	0.049763	LOC101249208		NC_015446.3	67245122	67255008	+	5184	protein_coding		-	-
101257550	1.05981	uncharacterized LOC101257550%2C transcript variant X3 && - && PF05904:Plant protein of unknown function (DUF863)	2192.83	2130.81	1758.27	868.442	1110.49	938.468	2027.3	972.468		8.02934e-08	1.70088e-05	LOC101257550		NC_015440.3	66725573	66731553	-	3225	protein_coding		-	-
101266975	1.0578	serine/threonine receptor-like kinase NFP && sp|Q0GXS4|NFP_MEDTR Serine/threonine receptor-like kinase NFP OS=Medicago truncatula OX=3880 GN=NFP PE=1 SV=1 && PF00069:Protein kinase domain	271.117	268.876	327.181	125.256	142.178	149.372	289.058	138.935		1.12683e-06	0.000169079	LOC101266975		NC_015446.3	69300031	69302585	+	2362	protein_coding		-	-
101245185	1.05276	disease resistance protein RPM1-like && sp|Q39214|RPM1_ARATH Disease resistance protein RPM1 OS=Arabidopsis thaliana OX=3702 GN=RPM1 PE=1 SV=1 && PF00931:NB-ARC domain|PF18052:Rx N-terminal domain	828.974	942.659	771.522	416.476	291.895	517.136	847.718	408.502		0.000185461	0.0101175	LOC101245185		NC_015445.3	324627	328068	+	3338	protein_coding		-	-
101248337	1.05111	protein NUCLEAR FUSION DEFECTIVE 4 && sp|F4I9E1|NFD4_ARATH Protein NUCLEAR FUSION DEFECTIVE 4 OS=Arabidopsis thaliana OX=3702 GN=NFD4 PE=3 SV=1 && PF06813:Nodulin-like	311.555	490.99	353.216	162.833	188.493	206.03	385.254	185.785		0.000143159	0.00816159	LOC101248337		NC_015447.3	56615627	56617904	-	2041	protein_coding		-	-
101268375	1.05107	glycine--tRNA ligase%2C mitochondrial 1 && sp|O23627|SYGM1_ARATH Glycine--tRNA ligase, mitochondrial 1 OS=Arabidopsis thaliana OX=3702 GN=At1g29880 PE=1 SV=1 && PF03129:Anticodon binding domain|PF00587:tRNA synthetase class II core domain (G, H, P, S and T)	5241.29	5797.3	4756.7	2364.21	2582.89	2675.3	5265.1	2540.8		2.86421e-11	1.37526e-08	LOC101268375		NC_015440.3	68595807	68600999	-	2266	protein_coding		-	-
101252072	1.04034	leucine-rich repeat receptor-like serine/threonine/tyrosine-protein kinase SOBIR1 && sp|Q9SKB2|SBIR1_ARATH Leucine-rich repeat receptor-like serine/threonine/tyrosine-protein kinase SOBIR1 OS=Arabidopsis thaliana OX=3702 GN=SOBIR1 PE=1 SV=1 && PF00069:Protein kinase domain|PF13855:Leucine rich repeat	899.74	1324.19	1095.23	353.848	661.341	598.518	1106.39	537.903		0.00140244	0.0422039	LOC101252072		NC_015440.3	63907852	63909768	-	1917	protein_coding		-	-
101261598	1.03997	uncharacterized LOC101261598%2C transcript variant X1 && - && -	621.271	583.45	567.576	306.877	226.192	328.618	590.766	287.229		3.22306e-06	0.000383766	LOC101261598		NC_015440.3	71369821	71384527	+	2263	protein_coding		-	-
101261184	1.03942	cytochrome P450 83B1 && sp|O65782|C83B1_ARATH Cytochrome P450 83B1 OS=Arabidopsis thaliana OX=3702 GN=CYP83B1 PE=1 SV=1 && PF00067:Cytochrome P450	1540.31	2753.58	2436.93	856.96	1200.97	1216.61	2243.61	1091.51		0.000805571	0.029602	LOC101261184		NC_015448.3	1217080	1219686	+	1769	protein_coding		-	-
101246055	1.03755	squamosa promoter-binding-like protein 12%2C transcript variant X1 && sp|A2X0Q6|SPL3_ORYSI Squamosa promoter-binding-like protein 3 OS=Oryza sativa subsp. indica OX=39946 GN=SPL3 PE=2 SV=1 && PF03110:SBP domain	2612.83	2537.85	2328.45	1165.92	1422.85	1054.88	2493.04	1214.55		4.80858e-08	1.07112e-05	LOC101246055		NC_015442.3	10767657	10772829	-	2491	protein_coding		SBP	SBP
101250322	1.03539	ABC transporter C family member 3 && sp|Q9LK64|AB3C_ARATH ABC transporter C family member 3 OS=Arabidopsis thaliana OX=3702 GN=ABCC3 PE=1 SV=1 && PF00664:ABC transporter transmembrane region|PF00005:ABC transporter	3429.86	6082.12	3562.54	1796.38	2218.83	2363.17	4358.17	2126.13		0.000823376	0.0296282	LOC101250322		NC_015444.3	67260503	67266327	-	4992	protein_coding		-	-
104645175	1.03475	uncharacterized LOC104645175%2C transcript variant X1 && - && -	431.03	599.391	627.458	250.512	291.895	266.809	552.626	269.739		1.4873e-05	0.0013695	LOC104645175		NC_015449.3	29074050	29081689	-	3284	lncRNA		-	-
101255914	1.0275	ras-related protein RABC2a && sp|O49841|RAC2A_ARATH Ras-related protein RABC2a OS=Arabidopsis thaliana OX=3702 GN=RABC2A PE=1 SV=1 && PF00071:Ras family	703.985	611.081	476.451	341.323	225.115	312.136	597.172	292.858		0.00024657	0.0125062	LOC101255914		NC_015446.3	1905758	1911275	-	1178	protein_coding		-	-
101260464	1.02256	uncharacterized LOC101260464 && - && -	1334.45	915.027	1280.08	529.207	597.792	610.88	1176.52	579.293		8.1875e-06	0.000842416	LOC101260464		NC_015438.3	4911733	4912810	+	958	protein_coding		-	-
101254568	1.01963	alpha-L-fucosidase 1 && sp|Q8GW72|FUCO1_ARATH Alpha-L-fucosidase 1 OS=Arabidopsis thaliana OX=3702 GN=FUC1 PE=1 SV=2 && PF01120:Alpha-L-fucosidase	533.962	625.959	569.312	308.965	183.108	360.553	576.411	284.208		0.00120756	0.0385974	LOC101254568		NC_015440.3	1541325	1544696	+	1509	protein_coding		-	-
101251432	1.01867	serine/threonine-protein kinase SRK2I%2C transcript variant X2 && sp|Q75H77|SAPKA_ORYSJ Serine/threonine-protein kinase SAPK10 OS=Oryza sativa subsp. japonica OX=39947 GN=SAPK10 PE=1 SV=1 && PF00069:Protein kinase domain	1796.72	1997.97	1554.33	775.543	1085.72	778.795	1783.01	880.019		1.48948e-05	0.0013695	LOC101251432		NC_015439.3	52579699	52585491	-	1995	protein_coding		-	-
101252772	1.01835	ethylene-responsive transcription factor RAP2-7-like && sp|Q9SK03|RAP27_ARATH Ethylene-responsive transcription factor RAP2-7 OS=Arabidopsis thaliana OX=3702 GN=RAP2-7 PE=2 SV=2 && PF00847:AP2 domain	132.342	128.593	119.764	56.3652	62.472	69.0202	126.899	62.6191		5.75071e-05	0.00411442	LOC101252772		NC_015441.3	43503921	43506822	+	1727	protein_coding		AP2/ERF-ERF	AP2/ERF->AP2/ERF-ERF
101260388	1.01439	calcium-transporting ATPase 2%2C plasma membrane-type-like%2C transcript variant X1 && sp|O81108|ACA2_ARATH Calcium-transporting ATPase 2, plasma membrane-type OS=Arabidopsis thaliana OX=3702 GN=ACA2 PE=1 SV=1 && PF00689:Cation transporting ATPase, C-terminus|PF12515:Ca2+-ATPase N terminal autoinhibitory domain|PF00122:E1-E2 ATPase|PF13246:Cation transport ATPase (P-type)|PF00690:Cation transport…	235.274	212.55	172.703	92.8982	89.3996	124.648	206.842	102.315		0.0002767	0.0138075	LOC101260388		NC_015439.3	54137965	54142969	+	3940	protein_coding		-	-
101250667	1.0118	probable pinoresinol-lariciresinol reductase 3 && sp|O65679|PILR3_ARATH Probable pinoresinol-lariciresinol reductase 3 OS=Arabidopsis thaliana OX=3702 GN=PLR3 PE=3 SV=2 && PF05368:NmrA-like family	363.021	320.95	283.788	161.789	159.411	158.643	322.586	159.948		8.068e-07	0.000127245	LOC101250667		NC_015440.3	10411780	10413665	-	1390	protein_coding		-	-
101262010	1.00808	E3 ubiquitin-protein ligase Praja-1%2C transcript variant X2 && sp|Q8LE94|RING3_ARATH E3 ubiquitin-protein ligase At3g02290 OS=Arabidopsis thaliana OX=3702 GN=At3g02290 PE=2 SV=1 && PF12678:RING-H2 zinc finger domain	172.78	217.864	164.024	78.285	106.633	90.6534	184.889	91.8572		0.000203337	0.0107948	LOC101262010		NC_015442.3	5212061	5216503	+	1694	protein_coding		-	-
101259262	1.0057	lysosomal Pro-X carboxypeptidase && sp|Q5RBU7|PCP_PONAB Lysosomal Pro-X carboxypeptidase OS=Pongo abelii OX=9601 GN=PRCP PE=2 SV=1 && PF05577:Serine carboxypeptidase S28	736.151	910.776	663.908	328.797	519.164	302.865	770.278	383.608		0.000981067	0.0337546	LOC101259262		NC_015444.3	182582	187323	-	1770	protein_coding		-	-
543972	1.00118	metallothionein II-like protein && sp|Q40157|MT2A_SOLLC Metallothionein-like protein type 2 A OS=Solanum lycopersicum OX=4081 GN=MTA PE=2 SV=1 && -	4575.9	4735.61	3474.88	1738.97	1714.75	2933.87	4262.13	2129.2		0.00115197	0.0375991	MTA		NC_015441.3	55186033	55186890	+	501	protein_coding		-	-
novel.146	-1.01274	- && - && -	128.666	126.467	111.953	202.497	340.365	197.789	122.362	246.884		0.00169201	0.0477659	-		NC_015443.3	18103599	18105602	+	2004	-		-	-
101268354	-1.01329	putative GATA transcription factor 22 && sp|Q5HZ36|GAT21_ARATH GATA transcription factor 21 OS=Arabidopsis thaliana OX=3702 GN=GATA21 PE=1 SV=2 && PF00320:GATA zinc finger	735.232	476.112	663.04	1474.89	870.299	1439.12	624.795	1261.44		0.00142953	0.0426882	LOC101268354		NC_015449.3	2158948	2161405	-	1291	protein_coding		C2C2-GATA	C2C2->C2C2-GATA
543960	-1.01959	arginine decarboxylase && sp|P49726|SPE1_SOLLC Arginine decarboxylase OS=Solanum lycopersicum OX=4081 PE=2 SV=1 && PF02784:Pyridoxal-dependent decarboxylase, pyridoxal binding domain	11984.3	17381.3	15400.9	27323.6	35161	28271.5	14922.2	30252		9.87043e-06	0.000979772	ADC		NC_015438.3	97060649	97063448	+	2800	protein_coding		-	-
101253032	-1.02559	caffeoyl-CoA O-methyltransferase 5 && sp|O04899|CAMT5_TOBAC Caffeoyl-CoA O-methyltransferase 5 OS=Nicotiana tabacum OX=4097 GN=CCOAOMT5 PE=2 SV=1 && PF01596:O-methyltransferase	174.618	139.22	210.888	341.323	448.075	280.201	174.909	356.533		0.000747888	0.0280063	LOC101253032		NC_015447.3	47959376	47962828	-	1018	protein_coding		-	-
101260420	-1.02939	purple acid phosphatase 4 && sp|Q8H129|PPA3_ARATH Purple acid phosphatase 3 OS=Arabidopsis thaliana OX=3702 GN=PAP3 PE=2 SV=1 && PF00149:Calcineurin-like phosphoesterase	204.946	128.593	160.553	365.33	262.813	381.156	164.697	336.433		0.00058951	0.0238531	LOC101260420		NC_015441.3	1940067	1945273	-	1193	protein_coding		-	-
101255627	-1.03309	4%2C5-DOPA dioxygenase extradiol && sp|Q70FG7|DODA_BETVU 4,5-DOPA dioxygenase extradiol OS=Beta vulgaris OX=161934 GN=DODA PE=1 SV=1 && PF02900:Catalytic LigB subunit of aromatic ring-opening dioxygenase	138.775	125.404	102.407	282.87	213.266	253.417	122.195	249.851		4.61511e-05	0.00354326	LOC101255627		NC_015438.3	83681408	83682604	-	1197	protein_coding		-	-
101258825	-1.0365	F-box/LRR-repeat MAX2 homolog A-like && sp|I1SSI5|MAX2A_PETHY F-box/LRR-repeat MAX2 homolog A OS=Petunia hybrida OX=4102 GN=MAX2A PE=1 SV=1 && PF18511:F-box	127.747	109.463	100.671	174.315	274.661	244.146	112.627	231.041		0.000320274	0.015344	LOC101258825		NC_015449.3	3807258	3810029	+	2772	protein_coding		-	-
101265242	-1.03958	ruBisCO large subunit-binding protein subunit alpha%2C chloroplastic && sp|P21238|CPNA1_ARATH Chaperonin 60 subunit alpha 1, chloroplastic OS=Arabidopsis thaliana OX=3702 GN=CPN60A1 PE=1 SV=2 && PF00118:TCP-1/cpn60 chaperonin family	1001.75	2137.19	1831.17	3136.62	3472.58	3606.56	1656.7	3405.25		0.00165603	0.047268	LOC101265242		NC_015443.3	46679372	46683980	-	2112	protein_coding		-	-
101262119	-1.04738	protein DETOXIFICATION 35%2C transcript variant X1 && sp|F4JTB3|DTX35_ARATH Protein DETOXIFICATION 35 OS=Arabidopsis thaliana OX=3702 GN=DTX35 PE=1 SV=1 && PF01554:MatE	265.603	196.609	242.999	523.988	438.381	496.533	235.07	486.301		1.11745e-06	0.000168845	LOC101262119		NC_015443.3	25668276	25672158	-	1921	protein_coding		-	-
101256102	-1.0488	L-arabinokinase-like%2C transcript variant X1 && sp|O23461|ARAK_ARATH L-arabinokinase OS=Arabidopsis thaliana OX=3702 GN=ARA1 PE=1 SV=1 && PF00288:GHMP kinases N terminal domain	563.372	674.846	806.236	1312.06	1436.86	1481.36	681.484	1410.09		5.36877e-07	9.43114e-05	LOC101256102		NC_015444.3	6360783	6383086	+	3631	protein_coding		-	-
104645202	-1.05568	uncharacterized LOC104645202 && - && PF03798:TLC domain	48.7091	38.259	51.2033	99.161	105.556	83.4423	46.0572	96.0531		0.000518012	0.0216493	LOC104645202		NC_015449.3	65314197	65317479	+	879	protein_coding		-	-
101248846	-1.05591	uncharacterized LOC101248846 && - && -	218.732	235.93	271.638	470.754	581.636	458.418	242.1	503.602		7.99084e-07	0.000127245	LOC101248846		NC_015449.3	3450340	3450932	+	593	protein_coding		-	-
101251284	-1.05652	mechanosensitive ion channel protein 8-like && sp|F4IME2|MSL8_ARATH Mechanosensitive ion channel protein 8 OS=Arabidopsis thaliana OX=3702 GN=MSL8 PE=2 SV=2 && PF00924:Mechanosensitive ion channel	178.294	234.868	203.946	354.892	593.484	334.799	205.702	427.725		0.00111406	0.0366943	LOC101251284		NC_015441.3	65932203	65936872	+	3261	protein_coding		-	-
101263417	-1.06556	probable RNA-dependent RNA polymerase 5%2C transcript variant X1 && sp|O82190|RDR3_ARATH Probable RNA-dependent RNA polymerase 3 OS=Arabidopsis thaliana OX=3702 GN=RDR3 PE=3 SV=2 && PF05183:RNA dependent RNA polymerase	37.6806	41.4472	45.9962	81.4164	105.556	75.2011	41.708	87.3912		0.000950587	0.0328104	LOC101263417		NC_015443.3	34444379	34472965	-	3332	protein_coding		-	-
101252840	-1.0686	glucuronoxylan 4-O-methyltransferase 3%2C transcript variant X1 && sp|Q9LQ32|GXM3_ARATH Glucuronoxylan 4-O-methyltransferase 3 OS=Arabidopsis thaliana OX=3702 GN=GXM3 PE=1 SV=1 && PF04669:Polysaccharide biosynthesis	47.7901	36.1335	52.9391	103.336	103.402	81.382	45.6209	96.04		0.000856484	0.0303378	LOC101252840		NC_015448.3	24210870	24212673	-	1142	protein_coding		-	-
101255986	-1.07586	monoacylglycerol lipase abhd6-A%2C transcript variant X1 && sp|P9WNH2|Y2715_MYCTO Uncharacterized protein MT2788 OS=Mycobacterium tuberculosis (strain CDC 1551 / Oshkosh) OX=83331 GN=MT2788 PE=3 SV=1 && PF12697:Alpha/beta hydrolase family	201.27	130.718	188.324	399.775	336.056	362.613	173.437	366.148		2.91434e-05	0.00240344	LOC101255986		NC_015441.3	60300729	60305491	+	1225	protein_coding		-	-
101265488	-1.08233	isoflavone reductase homolog && sp|P52578|IFRH_SOLTU Isoflavone reductase homolog OS=Solanum tuberosum OX=4113 PE=2 SV=1 && PF05368:NmrA-like family	1691.03	2707.89	2573.19	5348.43	3319.63	6094.38	2324.03	4920.81		0.00120243	0.038567	LOC101265488		NC_015447.3	52768164	52770303	+	1461	protein_coding		-	-
101263035	-1.08604	peroxidase 47 && sp|Q9SZB9|PER47_ARATH Peroxidase 47 OS=Arabidopsis thaliana OX=3702 GN=PER47 PE=2 SV=2 && PF00141:Peroxidase	147.046	95.6475	92.8603	260.95	173.414	278.141	111.851	237.502		0.00155162	0.0451222	LOC101263035		NC_015443.3	47733692	47735050	-	1136	protein_coding		-	-
101259958	-1.08872	gamma-glutamylcyclotransferase 2-1 && sp|Q8GY54|GCT21_ARATH Gamma-glutamylcyclotransferase 2-1 OS=Arabidopsis thaliana OX=3702 GN=GGCT2;1 PE=1 SV=1 && PF04752:ChaC-like protein	720.528	552.63	655.229	1781.77	1169.73	1150.68	642.796	1367.39		5.78776e-05	0.00412726	LOC101259958		NC_015445.3	874930	878114	+	1201	protein_coding		-	-
101262183	-1.09134	plastidial pyruvate kinase 2 && sp|Q9FLW9|PKP2_ARATH Plastidial pyruvate kinase 2 OS=Arabidopsis thaliana OX=3702 GN=PKP2 PE=1 SV=1 && PF00224:Pyruvate kinase, barrel domain|PF02887:Pyruvate kinase, alpha/beta domain	746.261	844.886	1052.71	2653.34	1252.67	1727.56	881.284	1877.86		0.00166979	0.0474881	LOC101262183		NC_015440.3	2363548	2372490	-	2178	protein_coding		-	-
101261585	-1.09854	uncharacterized LOC101261585 && - && PF05514:HR-like lesion-inducing	648.842	514.371	619.647	1206.63	1495.02	1117.71	594.287	1273.12		2.93366e-07	5.56031e-05	LOC101261585		NC_015440.3	365928	369866	+	855	protein_coding		-	-
100301920	-1.09897	PI-phospholipase C PLC4 && sp|Q944C1|PLCD4_ARATH Phosphoinositide phospholipase C 4 OS=Arabidopsis thaliana OX=3702 GN=PLC4 PE=2 SV=2 && PF00387:Phosphatidylinositol-specific phospholipase C, Y domain|PF00388:Phosphatidylinositol-specific phospholipase C, X domain|PF09279:Phosphoinositide-specific phospholipase C, efhand-like|PF00168:C2 domain	435.625	481.426	373.177	1044.84	871.376	845.755	430.076	920.658		6.34166e-08	1.39821e-05	LOC100301920		NC_015443.3	1173400	1179249	+	2181	protein_coding		-	-
101260288	-1.11605	caffeic acid 3-O-methyltransferase 1 && sp|I1M2U5|NAMT1_SOYBN Nicotinate N-methyltransferase 1 OS=Glycine max OX=3847 GN=NANMT1 PE=1 SV=1 && PF00891:O-methyltransferase domain	479.739	415.535	564.973	931.07	1261.29	974.524	486.749	1055.63		2.11539e-06	0.000280029	LOC101260288		NC_015447.3	65022101	65024734	+	1339	protein_coding		-	-
109119603	-1.11987	aldose 1-epimerase-like && sp|Q9GKX6|GALM_PIG Galactose mutarotase OS=Sus scrofa OX=9823 GN=GALM PE=2 SV=1 && PF01263:Aldose 1-epimerase	358.426	527.124	498.148	983.26	914.461	1108.44	461.232	1002.05		1.75782e-06	0.000243469	LOC109119603		NC_015439.3	50711771	50714430	+	1542	protein_coding		-	-
101255885	-1.12832	uncharacterized LOC101255885 && - && -	84.5517	88.2082	92.8603	219.198	215.421	146.282	88.5401	193.633		5.7495e-05	0.00411442	LOC101255885		NC_015442.3	3585266	3586493	-	1228	protein_coding		-	-
101246803	-1.1289	trehalose-phosphate phosphatase A && sp|O64896|TPPA_ARATH Trehalose-phosphate phosphatase A OS=Arabidopsis thaliana OX=3702 GN=TPPA PE=1 SV=1 && -	197.594	232.742	261.224	366.374	510.547	635.604	230.52	504.175		0.000133184	0.00773577	LOC101246803		NC_015440.3	55324234	55328648	-	2310	protein_coding		-	-
novel.219	-1.13367	- && - && -	104.771	112.651	151.006	222.329	249.888	336.86	122.81	269.692		0.000161133	0.00901967	-		NC_015446.3	72155073	72157189	+	1185	-		-	-
101262318	-1.15018	60S ribosomal protein L12 && sp|O50003|RL12_PRUAR 60S ribosomal protein L12 OS=Prunus armeniaca OX=36596 GN=RPL12 PE=2 SV=1 && PF00298:Ribosomal protein L11, RNA binding domain|PF03946:Ribosomal protein L11, N-terminal domain	1029.33	906.525	848.761	2793.21	1600.58	1786.28	928.204	2060.02		6.27369e-05	0.00444445	LOC101262318		NC_015443.3	46802327	46803098	+	772	protein_coding		-	-
101254287	-1.15696	caffeoylshikimate esterase && sp|Q9C942|CSE_ARATH Caffeoylshikimate esterase OS=Arabidopsis thaliana OX=3702 GN=CSE PE=1 SV=1 && PF12146:Serine aminopeptidase, S33	480.658	511.183	486.866	1129.39	982.318	1184.67	492.902	1098.79		6.60561e-13	4.07793e-10	LOC101254287		NC_015440.3	69976037	69978532	-	1389	protein_coding		-	-
101252644	-1.15893	geraniol 8-hydroxylase && sp|Q8VWZ7|C76B6_CATRO Geraniol 8-hydroxylase OS=Catharanthus roseus OX=4058 GN=CYP76B6 PE=1 SV=1 && PF00067:Cytochrome P450	260.088	397.468	370.573	526.075	906.921	862.237	342.71	765.078		0.000345948	0.0162145	LOC101252644		NC_015439.3	52549850	52551844	-	1611	protein_coding		-	-
101264088	-1.17462	DNA damage-repair/toleration protein DRT100 && sp|Q00874|DR100_ARATH DNA damage-repair/toleration protein DRT100 OS=Arabidopsis thaliana OX=3702 GN=DRT100 PE=2 SV=2 && PF13855:Leucine rich repeat|PF08263:Leucine rich repeat N-terminal domain	767.399	749.238	912.982	2423.7	1025.4	2035.58	809.873	1828.23		0.00133385	0.0408801	LOC101264088		NC_015448.3	47650725	47652276	+	1552	protein_coding		-	-
101262367	-1.17658	cytochrome P450 98A2-like && sp|O48922|C98A2_SOYBN Cytochrome P450 98A2 OS=Glycine max OX=3847 GN=CYP98A2 PE=2 SV=1 && PF00067:Cytochrome P450	598.295	444.229	709.904	1667.99	902.612	1391.74	584.143	1320.78		0.000387481	0.0176631	LOC101262367		NC_015447.3	60219235	60222162	-	1900	protein_coding		-	-
101254060	-1.19032	fasciclin-like arabinogalactan protein 11 && sp|Q8LEJ6|FLA11_ARATH Fasciclin-like arabinogalactan protein 11 OS=Arabidopsis thaliana OX=3702 GN=FLA11 PE=2 SV=2 && PF02469:Fasciclin domain	104.771	55.263	109.35	205.629	208.958	201.91	89.7944	205.499		0.000465168	0.0200617	LOC101254060		NC_015448.3	54177722	54179867	-	1017	protein_coding		-	-
101254383	-1.19329	uncharacterized LOC101254383 && - && -	240.789	322.013	251.677	498.936	716.274	645.905	271.493	620.372		2.19047e-06	0.000286845	LOC101254383		NC_015442.3	2536548	2540281	-	1358	protein_coding		-	-
101246093	-1.20033	calreticulin && sp|Q40401|CALR_NICPL Calreticulin OS=Nicotiana plumbaginifolia OX=4092 GN=CAL1 PE=2 SV=1 && PF00262:Calreticulin family	4535.46	4889.71	4881.67	8623.88	15137.6	9114.78	4768.95	10958.8		2.67303e-05	0.00229191	LOC101246093		NC_015438.3	90305219	90308828	-	1623	protein_coding		-	-
101246148	-1.20382	Argonaute 4B%2C transcript variant X1 && sp|Q9ZVD5|AGO4_ARATH Protein argonaute 4 OS=Arabidopsis thaliana OX=3702 GN=AGO4 PE=1 SV=2 && PF08699:Argonaute linker 1 domain|PF02171:Piwi domain|PF16488:Argonaute linker 2 domain|PF16487:Mid domain of argonaute|PF16486:N-terminal domain of argonaute|PF02170:PAZ domain	1769.15	1531.42	2163.56	5845.28	3567.37	3174.93	1821.38	4195.86		0.000166122	0.00922722	AGO4B		NC_015443.3	45474294	45482867	+	3244	protein_coding		-	-
101263159	-1.20445	perakine reductase-like && sp|Q3L181|PERR_RAUSE Perakine reductase OS=Rauvolfia serpentina OX=4060 GN=PR PE=1 SV=1 && PF00248:Aldo/keto reductase family	97.4183	72.267	82.4461	246.337	150.794	184.397	84.0438	193.843		0.000119722	0.00714594	LOC101263159		NC_015438.3	88143086	88147455	+	1542	protein_coding		-	-
101256813	-1.20507	glyceraldehyde-3-phosphate dehydrogenase GAPCP1%2C chloroplastic && sp|Q9SAJ6|G3PP1_ARATH Glyceraldehyde-3-phosphate dehydrogenase GAPCP1, chloroplastic OS=Arabidopsis thaliana OX=3702 GN=GAPCP1 PE=1 SV=1 && PF00044:Glyceraldehyde 3-phosphate dehydrogenase, NAD binding domain|PF02800:Glyceraldehyde 3-phosphate dehydrogenase, C-terminal domain	361.183	434.665	518.108	1165.92	857.374	1006.46	437.985	1009.92		6.49602e-07	0.000109656	LOC101256813		NC_015447.3	413643	419283	-	1694	protein_coding		-	-
101258069	-1.21312	WEB family protein At5g16730%2C chloroplastic-like && - && -	320.745	319.888	329.784	890.361	556.862	802.488	323.472	749.904		1.33383e-06	0.000192552	LOC101258069		NC_015442.3	62718480	62721398	+	2507	protein_coding		-	-
101257625	-1.21892	uncharacterized LOC101257625%2C transcript variant X1 && - && -	308.798	283.754	308.956	574.09	1067.41	457.387	300.502	699.629		0.0011941	0.0385089	LOC101257625		NC_015439.3	46893998	46909363	+	3654	protein_coding		-	-
101268631	-1.2301	probable leucine-rich repeat receptor-like protein kinase At5g49770 && sp|Q8GZ99|HPCA1_ARATH Leucine-rich repeat receptor protein kinase HPCA1 OS=Arabidopsis thaliana OX=3702 GN=HPCA1 PE=1 SV=1 && PF08263:Leucine rich repeat N-terminal domain|PF07714:Protein tyrosine kinase	128.666	100.961	174.439	306.877	336.056	306.985	134.688	316.64		1.35336e-05	0.00127139	LOC101268631		NC_015447.3	64897968	64903804	-	3273	protein_coding		-	-
104648731	-1.2425	uncharacterized LOC104648731 && - && -	22.976	18.0667	24.2999	55.3214	45.2383	54.598	21.7809	51.7193		0.00112939	0.0370298	LOC104648731		NC_015445.3	24289120	24306119	+	2860	lncRNA		-	-
101249629	-1.24277	60S ribosomal protein L27-3-like%2C transcript variant X2 && sp|P51419|RL273_ARATH 60S ribosomal protein L27-3 OS=Arabidopsis thaliana OX=3702 GN=RPL27C PE=2 SV=2 && PF01777:Ribosomal L27e protein family	25.7331	28.6942	25.1677	79.3288	61.3949	47.387	26.5317	62.7036		0.00149363	0.0443307	LOC101249629		NC_015441.3	54882012	54902797	-	1814	protein_coding		-	-
101267253	-1.25161	uncharacterized LOC101267253 && - && PF06764:Protein of unknown function (DUF1223)	77.1994	71.2042	67.6926	184.753	218.652	111.256	72.0321	171.554		0.000410061	0.0183062	LOC101267253		NC_015444.3	66175678	66178180	+	1336	protein_coding		-	-
101253698	-1.26648	metallocarboxypeptidase inhibitor && sp|P01075|MCPI_SOLTU Metallocarboxypeptidase inhibitor OS=Solanum tuberosum OX=4113 PE=1 SV=1 && -	416.325	748.176	715.979	1033.36	1675.97	1814.1	626.827	1507.81		0.000384425	0.0175608	LOC101253698		NC_015444.3	1992485	1993797	+	662	protein_coding		-	-
101267454	-1.26665	squamosa promoter-binding-like protein 8%2C transcript variant X1 && sp|Q8GXL3|SPL8_ARATH Squamosa promoter-binding-like protein 8 OS=Arabidopsis thaliana OX=3702 GN=SPL8 PE=1 SV=2 && PF03110:SBP domain	225.165	119.028	189.192	507.287	398.528	379.096	177.795	428.304		8.83057e-05	0.00571264	LOC101267454		NC_015447.3	10190578	10192109	-	1261	protein_coding		SBP	SBP
101262426	-1.27441	dirigent protein 22 && sp|Q9SS03|DIR21_ARATH Dirigent protein 21 OS=Arabidopsis thaliana OX=3702 GN=DIR21 PE=3 SV=1 && PF03018:Dirigent-like protein	124.989	143.471	144.064	282.87	378.063	336.86	137.508	332.598		1.66473e-08	4.23175e-06	LOC101262426		NC_015443.3	37252937	37253738	+	802	protein_coding		-	-
543736	-1.27636	ss-galactosidase && sp|P48981|BGAL_MALDO Beta-galactosidase OS=Malus domestica OX=3750 PE=1 SV=1 && PF17834:Beta-sandwich domain in beta galactosidase|PF01301:Glycosyl hydrolases family 35	240.789	239.119	308.956	519.812	769.052	623.242	262.954	637.369		5.43852e-07	9.47663e-05	tEG3		NC_015449.3	2183709	2190747	+	2637	protein_coding		-	-
101261578	-1.27732	salicylic acid-binding protein 2%2C transcript variant X2 && sp|Q6RYA0|SABP2_TOBAC Salicylic acid-binding protein 2 OS=Nicotiana tabacum OX=4097 GN=SABP2 PE=1 SV=1 && PF12697:Alpha/beta hydrolase family	439.301	253.997	429.587	829.821	961.853	932.287	374.295	907.987		7.35944e-06	0.00077192	LOC101261578		NC_015439.3	36984044	36985850	+	1104	protein_coding		-	-
101262669	-1.27759	kirola && sp|Q9ZVF3|ML328_ARATH MLP-like protein 328 OS=Arabidopsis thaliana OX=3702 GN=MLP328 PE=2 SV=1 && PF00407:Pathogenesis-related protein Bet v I family	997.159	1379.45	1957.88	2218.08	3592.14	4698.52	1444.83	3502.91		0.00119864	0.0385401	LOC101262669		NC_015447.3	43593972	43594763	-	690	protein_coding		-	-
101244570	-1.29658	putative UPF0481 protein At3g02645%2C transcript variant X1 && sp|Q9SD53|Y3720_ARATH UPF0481 protein At3g47200 OS=Arabidopsis thaliana OX=3702 GN=At3g47200 PE=2 SV=1 && PF03140:Plant protein of unknown function	135.099	139.22	234.32	515.637	290.818	443.995	169.547	416.817		0.00046002	0.0199192	LOC101244570		NC_015441.3	2511435	2514794	-	1550	protein_coding		-	-
101245664	-1.30492	stearoyl-[acyl-carrier-protein] 9-desaturase 6%2C chloroplastic-like && sp|Q84VY3|STAD6_ARATH Stearoyl-[acyl-carrier-protein] 9-desaturase 6, chloroplastic OS=Arabidopsis thaliana OX=3702 GN=S-ACP-DES6 PE=2 SV=2 && PF03405:Fatty acid desaturase	514.663	620.646	853.1	1569.88	1001.71	2341.53	662.803	1637.71		0.000886609	0.0311495	LOC101245664		NC_015443.3	37681652	37684747	+	1300	protein_coding		-	-
101244496	-1.30624	trans-cinnamate 4-monooxygenase && sp|F1B283|C4H2_PETHY Trans-cinnamate 4-monooxygenase C4H2 OS=Petunia hybrida OX=4102 GN=C4H2 PE=2 SV=1 && PF00067:Cytochrome P450	263.765	303.946	455.623	841.303	952.159	738.619	341.111	844.027		7.15872e-06	0.000754529	LOC101244496		NC_015443.3	48376077	48377697	-	1107	protein_coding		-	-
101257692	-1.30678	uncharacterized LOC101257692 && - && PF06101:Vacuolar protein sorting-associated protein 62	186.565	191.295	205.681	391.425	539.629	513.016	194.514	481.356		3.97057e-09	1.04625e-06	LOC101257692		NC_015445.3	60017758	60019962	-	1982	protein_coding		-	-
101255182	-1.30788	uncharacterized LOC101255182 && - && -	248.141	158.35	334.124	623.149	687.192	525.377	246.871	611.906		0.000116372	0.00701152	LOC101255182		NC_015440.3	70724795	70727793	+	1361	lncRNA		-	-
101249624	-1.31925	4-coumarate--CoA ligase && sp|P31684|4CL1_SOLTU 4-coumarate--CoA ligase 1 OS=Solanum tuberosum OX=4113 GN=4CL1 PE=3 SV=1 && PF00501:AMP-binding enzyme|PF13193:AMP-binding enzyme C-terminal domain	1478.74	2087.24	1974.37	3482.12	6713.58	3629.22	1846.78	4608.31		0.000139309	0.00802678	4CL		NC_015440.3	68365272	68368941	-	2088	protein_coding		-	-
101264047	-1.32114	lysine-specific demethylase JMJ706-like && sp|Q336N8|JM706_ORYSJ Lysine-specific demethylase JMJ706 OS=Oryza sativa subsp. japonica OX=39947 GN=JMJ706 PE=2 SV=1 && PF02375:jmjN domain|PF02928:C5HC2 zinc finger|PF02373:JmjC domain, hydroxylase	273.874	219.989	281.184	649.244	685.038	604.699	258.349	646.327		7.29477e-12	3.94045e-09	LOC101264047		NC_015445.3	60520278	60526568	+	3423	protein_coding		Jumonji	Jumonji
101256615	-1.32127	scarecrow-like protein 3 && sp|Q9LPR8|SCL3_ARATH Scarecrow-like protein 3 OS=Arabidopsis thaliana OX=3702 GN=SCL3 PE=1 SV=1 && PF03514:GRAS domain family	104.771	97.773	86.7853	296.439	180.953	245.176	96.443	240.856		6.50715e-06	0.000692611	LOC101256615		NC_015438.3	2869293	2871920	+	2628	protein_coding		GRAS	GRAS
101256342	-1.32332	cytochrome P450 90B3 && sp|O64989|C90B1_ARATH Cytochrome P450 90B1 OS=Arabidopsis thaliana OX=3702 GN=CYP90B1 PE=1 SV=2 && PF00067:Cytochrome P450	36.7616	21.255	31.2427	55.3214	93.708	75.2011	29.7531	74.7435		0.00152095	0.044651	CYP90B3		NC_015439.3	48920162	48924658	-	1865	protein_coding		-	-
101255533	-1.33509	thermospermine synthase ACAULIS5-like && sp|Q9S7X6|ACL5_ARATH Thermospermine synthase ACAULIS5 OS=Arabidopsis thaliana OX=3702 GN=ACL5 PE=1 SV=1 && PF01564:Spermine/spermidine synthase domain|PF17284:Spermidine synthase tetramerisation domain	234.355	144.534	296.806	753.624	340.365	611.91	225.232	568.633		0.00170075	0.0477869	LOC101255533		NC_015446.3	67961925	67965842	-	1743	protein_coding		-	-
101250097	-1.33701	zinc-finger homeodomain protein 9-like && sp|Q9M9S0|ZHD4_ARATH Zinc-finger homeodomain protein 4 OS=Arabidopsis thaliana OX=3702 GN=ZHD4 PE=1 SV=1 && PF04770:ZF-HD protein dimerisation region	92.8231	70.1415	100.671	299.571	182.03	185.427	87.8785	222.343		8.33005e-05	0.00547074	LOC101250097		NC_015440.3	61840323	61840991	-	669	protein_coding		zf-HD	zf-HD
544226	-1.35391	inositol-3-phosphate synthase && sp|Q9LW96|INO1_TOBAC Inositol-3-phosphate synthase OS=Nicotiana tabacum OX=4097 PE=2 SV=1 && PF01658:Myo-inositol-1-phosphate synthase|PF07994:Myo-inositol-1-phosphate synthase	7898.23	5205.35	7055.65	15854.3	24773.4	10901.1	6719.74	17176.2		0.000250054	0.0125942	IPS		NC_015441.3	53121775	53124964	+	1943	protein_coding		-	-
101253856	-1.37074	pistil-specific extensin-like protein && sp|P93013|AGP30_ARATH Non-classical arabinogalactan protein 30 OS=Arabidopsis thaliana OX=3702 GN=AGP30 PE=2 SV=1 && PF01190:Pollen proteins Ole e I like	168.184	295.444	202.21	787.025	475.002	458.418	221.946	573.482		0.000154728	0.0086875	LOC101253856		NC_015439.3	43425346	43426481	-	1003	protein_coding		-	-
101257698	-1.4107	CTP synthase%2C transcript variant X2 && sp|Q54V77|PYRG_DICDI CTP synthase OS=Dictyostelium discoideum OX=44689 GN=ctps PE=3 SV=1 && PF06418:CTP synthase N-terminus|PF00117:Glutamine amidotransferase class-I	103.852	102.024	87.6532	268.257	355.444	156.583	97.8429	260.095		0.000195817	0.0105249	LOC101257698		NC_015438.3	56980493	56987445	-	3108	protein_coding		-	-
101258580	-1.43206	soluble inorganic pyrophosphatase PPA1-like%2C transcript variant X1 && sp|Q43187|IPYR_SOLTU Soluble inorganic pyrophosphatase PPA1 OS=Solanum tuberosum OX=4113 GN=PPA1 PE=1 SV=1 && PF00719:Inorganic pyrophosphatase	66.1709	43.5727	82.4461	108.555	166.951	244.146	64.0632	173.217		0.00125231	0.0392154	LOC101258580		NC_015445.3	65952897	65954842	+	1458	protein_coding		-	-
101244302	-1.45406	uncharacterized LOC101244302 && - && PF05553:Cotton fibre expressed protein	191.16	111.589	226.51	521.9	344.673	585.126	176.42	483.9		0.000114789	0.00698663	LOC101244302		NC_015444.3	47456797	47457615	+	741	protein_coding		-	-
novel.163	-1.48806	- && sp|D2Y3X2|PUN1_CAPAN Acyltransferase Pun1 OS=Capsicum annuum OX=4072 GN=PUN1 PE=1 SV=1 && PF02458:Transferase family	35.8426	23.3805	39.9213	78.285	64.6262	135.98	33.0481	92.9637		0.00133276	0.0408801	-		NC_015443.3	45550672	45552897	-	2226	-		-	-
101265784	-1.50294	ferredoxin && sp|Q43517|FER1_SOLLC Ferredoxin-1, chloroplastic OS=Solanum lycopersicum OX=4081 GN=SEND33 PE=2 SV=1 && PF00111:2Fe-2S iron-sulfur cluster binding domain	1898.74	1899.13	1665.41	3874.59	7312.45	4296.76	1821.09	5161.27		1.17823e-06	0.000173184	LOC101265784		NC_015447.3	58944298	58944919	+	622	protein_coding		-	-
101244306	-1.50511	ycf49-like protein && sp|Q55720|YC49L_SYNY3 Ycf49-like protein OS=Synechocystis sp. (strain PCC 6803 / Kazusa) OX=1111708 GN=sll0608 PE=3 SV=1 && PF10693:Protein of unknown function (DUF2499)	45.033	21.255	37.3177	125.256	66.7804	103.015	34.5352	98.3505		0.000946259	0.0327133	LOC101244306		NC_015445.3	2125221	2129341	-	931	protein_coding		-	-
101268230	-1.50569	3-ketoacyl-CoA synthase 1 && sp|Q9MAM3|KCS1_ARATH 3-ketoacyl-CoA synthase 1 OS=Arabidopsis thaliana OX=3702 GN=KCS1 PE=1 SV=1 && PF08541:3-Oxoacyl-[acyl-carrier-protein (ACP)] synthase III C terminal|PF08392:FAE1/Type III polyketide synthase-like protein	104.771	138.157	183.985	306.877	463.154	442.965	142.304	404.332		4.53834e-06	0.000510729	LOC101268230		NC_015447.3	3222864	3224986	-	1850	protein_coding		-	-
101267599	-1.51137	uncharacterized LOC101267599 && - && -	16.5427	20.1922	36.4498	60.5404	86.1683	62.8393	24.3949	69.8493		0.00117016	0.0379634	LOC101267599		NC_015441.3	60781973	60786553	-	947	protein_coding		-	-
101256378	-1.51443	uncharacterized LOC101256378 && - && -	102.013	66.9532	82.4461	284.957	145.409	288.442	83.8043	239.603		9.53274e-05	0.00609391	LOC101256378		NC_015441.3	62710893	62712558	-	1010	protein_coding		-	-
101248324	-1.52056	ultraviolet-B receptor UVR8%2C transcript variant X1 && sp|Q9FN03|UVR8_ARATH Ultraviolet-B receptor UVR8 OS=Arabidopsis thaliana OX=3702 GN=UVR8 PE=1 SV=1 && PF00415:Regulator of chromosome condensation (RCC1) repeat	76.2803	31.8825	60.7497	225.461	108.787	151.432	56.3042	161.894		0.00131686	0.0405319	LOC101248324		NC_015446.3	4509305	4514776	+	1915	protein_coding		-	-
101256807	-1.55831	basic salivary proline-rich protein 2-like%2C transcript variant X3 && - && -	53.3043	79.7062	94.596	152.395	283.278	234.875	75.8689	223.516		5.14592e-05	0.0038078	LOC101256807		NC_015438.3	86146325	86149633	+	2198	protein_coding		-	-
101251856	-1.56287	uncharacterized LOC101251856 && - && PF00583:Acetyltransferase (GNAT) family	260.088	95.6475	140.592	489.542	507.316	470.779	165.443	489.212		0.000136265	0.00787241	LOC101251856		NC_015440.3	3145700	3147944	-	1141	protein_coding		GNAT	GNAT
101264612	-1.56491	microtubule-associated protein RP/EB family member 1B && sp|Q9FJJ5|EB1B_ARATH Microtubule-associated protein RP/EB family member 1B OS=Arabidopsis thaliana OX=3702 GN=EB1B PE=1 SV=1 && PF00307:Calponin homology (CH) domain|PF03271:EB1-like C-terminal motif	25.7331	17.004	13.8857	72.0222	38.7757	56.6583	18.8743	55.8188		0.00133939	0.0409918	LOC101264612		NC_015440.3	67326768	67331309	-	1181	protein_coding		-	-
101266871	-1.56821	60S ribosomal protein L3-2%2C transcript variant X1 && sp|P22738|RL32_ARATH 60S ribosomal protein L3-2 OS=Arabidopsis thaliana OX=3702 GN=ARP2 PE=2 SV=4 && PF00297:Ribosomal protein L3	201.27	202.985	177.91	634.63	556.862	533.619	194.055	575.037		3.04371e-17	3.65363e-14	LOC101266871		NC_015438.3	91978103	91981623	-	1473	protein_coding		-	-
101244821	-1.594	chloride channel protein CLC-a-like && sp|P92941|CLCA_ARATH Chloride channel protein CLC-a OS=Arabidopsis thaliana OX=3702 GN=CLC-A PE=1 SV=2 && PF00654:Voltage gated chloride channel	75.3613	58.4512	96.3317	141.957	369.446	184.397	76.7147	231.933		0.000647233	0.0256131	LOC101244821		NC_015439.3	55328916	55332264	-	2694	protein_coding		-	-
101261316	-1.5962	polygalacturonase At1g48100 && sp|Q949Z1|PGLR4_ARATH Polygalacturonase At1g48100 OS=Arabidopsis thaliana OX=3702 GN=At1g48100 PE=2 SV=1 && PF00295:Glycosyl hydrolases family 28	20.2189	32.9452	23.432	85.5916	91.5538	53.5679	25.5321	76.9044		0.00017891	0.00981142	LOC101261316		NC_015441.3	1901769	1904805	-	1682	protein_coding		-	-
101246092	-1.60095	p-coumaroyl quinate/shikimate 3'-hydroxylase && sp|O48922|C98A2_SOYBN Cytochrome P450 98A2 OS=Glycine max OX=3847 GN=CYP98A2 PE=2 SV=1 && PF00067:Cytochrome P450	372.211	391.092	455.623	916.456	1803.07	978.644	406.309	1232.72		2.64009e-06	0.000331611	LOC101246092		NC_015438.3	87576596	87579516	+	1682	protein_coding		-	-
101266155	-1.60445	heat stress transcription factor A-7a%2C transcript variant X3 && sp|Q6VBB2|HFA2B_ORYSJ Heat stress transcription factor A-2b OS=Oryza sativa subsp. japonica OX=39947 GN=HSFA2B PE=2 SV=1 && PF00447:HSF-type DNA-binding	128.666	68.016	52.9391	324.622	184.185	250.327	83.2069	253.044		0.000339315	0.0160078	LOC101266155		NC_015446.3	64108944	64111456	+	1998	protein_coding		HSF	HSF
101259708	-1.60777	dnaJ protein homolog && sp|P43644|DNJH_ATRNU DnaJ protein homolog ANJ1 OS=Atriplex nummularia OX=3553 PE=2 SV=1 && PF01556:DnaJ C terminal domain|PF00684:DnaJ central domain|PF00226:DnaJ domain	99.2563	72.267	84.1818	159.701	449.152	171.005	85.235	259.953		0.00122202	0.0388239	LOC101259708		NC_015448.3	55476190	55479538	-	1598	protein_coding		-	-
101245111	-1.61015	mavicyanin && sp|O82081|UCC1_ARATH Uclacyanin 1 OS=Arabidopsis thaliana OX=3702 GN=UCC1 PE=1 SV=1 && PF02298:Plastocyanin-like domain	88.2279	37.1962	54.6748	155.526	255.273	140.101	60.033	183.633		0.000416097	0.0184992	LOC101245111		NC_015439.3	55327891	55328915	+	798	protein_coding		-	-
101254378	-1.61531	2-oxoisovalerate dehydrogenase subunit alpha 1%2C mitochondrial%2C transcript variant X2 && sp|Q9LPL5|ODBA1_ARATH 2-oxoisovalerate dehydrogenase subunit alpha 1, mitochondrial OS=Arabidopsis thaliana OX=3702 GN=At1g21400 PE=2 SV=1 && PF00676:Dehydrogenase E1 component	523.853	640.838	764.579	1076.16	3298.09	1536.99	643.09	1970.41		0.000440006	0.0192844	LOC101254378		NC_015441.3	55473378	55480497	+	2018	protein_coding		-	-
101262125	-1.61612	transcription factor bHLH87-like && sp|Q8S3D2|BH087_ARATH Transcription factor bHLH87 OS=Arabidopsis thaliana OX=3702 GN=BHLH87 PE=1 SV=1 && PF00010:Helix-loop-helix DNA-binding domain	116.718	57.3885	73.7675	256.775	317.745	186.457	82.6247	253.659		3.94152e-05	0.00315424	LOC101262125		NC_015443.3	39524159	39526313	-	1650	protein_coding		bHLH	bHLH
101246605	-1.6243	classical arabinogalactan protein 9-like && - && -	127.747	139.22	141.46	334.016	690.423	234.875	136.142	419.771		0.000317498	0.0152448	LOC101246605		NC_015449.3	64169369	64170041	+	673	protein_coding		-	-
101251653	-1.62556	early nodulin-like protein 2 && sp|Q9T076|ENL2_ARATH Early nodulin-like protein 2 OS=Arabidopsis thaliana OX=3702 GN=At4g27520 PE=1 SV=1 && PF02298:Plastocyanin-like domain	4210.12	2835.42	3538.24	7559.2	19105.7	5993.42	3527.93	10886.1		0.000761055	0.0284009	LOC101251653		NC_015449.3	4704988	4706755	-	1422	protein_coding		-	-
101267176	-1.63141	protein NUCLEAR FUSION DEFECTIVE 4 && - && PF06813:Nodulin-like	149.804	134.969	120.632	378.899	423.302	453.267	135.135	418.489		3.35482e-15	3.15163e-12	LOC101267176		NC_015439.3	55427311	55430467	-	2353	protein_coding		-	-
101247502	-1.64842	monocopper oxidase-like protein SKS1 && sp|Q8VXX5|SKS1_ARATH Monocopper oxidase-like protein SKS1 OS=Arabidopsis thaliana OX=3702 GN=SKS1 PE=2 SV=1 && PF07732:Multicopper oxidase|PF00394:Multicopper oxidase|PF07731:Multicopper oxidase	90.985	69.0787	92.8603	346.542	197.11	250.327	84.308	264.659		5.23024e-07	9.33965e-05	LOC101247502		NC_015440.3	55252994	55256917	-	2124	protein_coding		-	-
544018	-1.64859	profilin && sp|Q41344|PROF1_SOLLC Profilin-1 OS=Solanum lycopersicum OX=4081 GN=PRO1 PE=2 SV=1 && PF00235:Profilin	31.2474	12.753	23.432	91.8544	45.2383	75.2011	22.4775	70.7646		0.00154431	0.0450299	PRO1		NC_015449.3	60627909	60628756	+	606	protein_coding		-	-
101252060	-1.6604	protein ECERIFERUM 1-like && sp|F4HVY0|CER1_ARATH Very-long-chain aldehyde decarbonylase CER1 OS=Arabidopsis thaliana OX=3702 GN=CER1 PE=1 SV=1 && PF04116:Fatty acid hydroxylase superfamily|PF12076:WAX2 C-terminal domain	2813.18	2394.37	4011.22	6557.15	14961	7624.15	3072.92	9714.09		4.30819e-05	0.00336055	LOC101252060		NC_015440.3	43244927	43250952	-	2281	protein_coding		-	-
100736472	-1.6606	AP2 transcription factor SlAP2d && sp|B8AXC3|AP21_ORYSI APETALA2-like protein 1 OS=Oryza sativa subsp. indica OX=39946 GN=AP2-1 PE=2 SV=2 && PF00847:AP2 domain	249.979	414.472	374.045	635.674	1908.63	738.619	346.165	1094.31		0.000813138	0.0296282	LOC100736472		NC_015448.3	56068240	56071518	-	1887	protein_coding		AP2/ERF-AP2	AP2/ERF->AP2/ERF-AP2
101259244	-1.67812	MLP-like protein 423 && sp|Q93VR4|ML423_ARATH MLP-like protein 423 OS=Arabidopsis thaliana OX=3702 GN=MLP423 PE=2 SV=1 && PF00407:Pathogenesis-related protein Bet v I family	179.213	86.0827	130.178	427.958	317.745	521.257	131.825	422.32		7.02321e-06	0.000743875	LOC101259244		NC_015442.3	680450	681772	-	691	protein_coding		-	-
101267871	-1.68894	uncharacterized LOC101267871%2C transcript variant X10 && - && -	90.0659	94.5847	87.6532	162.833	403.914	311.106	90.7679	292.617		2.35774e-05	0.00205418	LOC101267871		NC_015440.3	7875486	7887704	+	2153	lncRNA		-	-
101265899	-1.71057	uncharacterized LOC101265899 && - && PF13920:Zinc finger, C3HC4 type (RING finger)	19.2998	14.8785	19.9606	46.971	74.3201	56.6583	18.0463	59.3165		4.84107e-05	0.00364463	LOC101265899		NC_015440.3	4331875	4333486	+	1085	protein_coding		-	-
543628	-1.71194	glutathione S-transferase/peroxidase && sp|Q03666|GSTX4_TOBAC Probable glutathione S-transferase OS=Nicotiana tabacum OX=4097 PE=2 SV=1 && PF13410:Glutathione S-transferase, C-terminal domain|PF02798:Glutathione S-transferase, N-terminal domain	364.859	476.112	541.54	1168.01	1797.69	1563.77	460.837	1509.82		5.4175e-10	1.888e-07	BI-GST/GPX		NC_015444.3	64430268	64431214	+	874	protein_coding		-	-
101245962	-1.7402	probable xyloglucan endotransglucosylase/hydrolase protein 25 && sp|Q38907|XTH25_ARATH Probable xyloglucan endotransglucosylase/hydrolase protein 25 OS=Arabidopsis thaliana OX=3702 GN=XTH25 PE=2 SV=2 && PF06955:Xyloglucan endo-transglycosylase (XET) C-terminus|PF00722:Glycosyl hydrolases family 16	100.175	99.8985	161.421	268.257	616.103	324.498	120.498	402.952		5.6701e-05	0.00409745	LOC101245962		NC_015444.3	1722295	1724190	+	1072	protein_coding		-	-
101252173	-1.75286	probable caffeoyl-CoA O-methyltransferase At4g26220%2C transcript variant X2 && sp|Q9C5D7|CAMT3_ARATH Probable caffeoyl-CoA O-methyltransferase At4g26220 OS=Arabidopsis thaliana OX=3702 GN=At4g26220 PE=2 SV=1 && PF01596:O-methyltransferase	380.483	597.265	617.044	1440.44	1979.72	1954.2	531.597	1791.45		1.03435e-09	3.3357e-07	LOC101252173		NC_015441.3	55360792	55362891	-	1736	protein_coding		-	-
101246521	-1.76186	thioredoxin-like 1-2%2C chloroplastic && sp|Q9XFI1|TRL12_ARATH Thioredoxin-like 1-2, chloroplastic OS=Arabidopsis thaliana OX=3702 GN=At5g61440 PE=2 SV=1 && PF00085:Thioredoxin	43.1949	51.012	45.9962	132.563	228.346	114.347	46.7344	158.418		6.13803e-06	0.000656557	LOC101246521		NC_015440.3	66956250	66957781	+	1218	protein_coding		-	-
101253424	-1.76322	uncharacterized LOC101253424 && - && PF07386:Protein of unknown function (DUF1499)	66.1709	30.8197	54.6748	201.453	165.874	149.372	50.5551	172.233		2.81481e-06	0.000345566	LOC101253424		NC_015438.3	84874857	84877348	+	1044	protein_coding		-	-
101243813	-1.77504	polyneuridine-aldehyde esterase && sp|Q6RYA0|SABP2_TOBAC Salicylic acid-binding protein 2 OS=Nicotiana tabacum OX=4097 GN=SABP2 PE=1 SV=1 && PF12697:Alpha/beta hydrolase family	203.108	113.714	169.231	627.324	224.037	812.79	162.018	554.717		0.000638718	0.0253225	LOC101243813		NC_015446.3	7326883	7328191	-	1143	protein_coding		-	-
543957	-1.78967	glucose-regulated protein 78 && sp|P49118|BIP_SOLLC Luminal-binding protein OS=Solanum lycopersicum OX=4081 PE=2 SV=1 && PF00012:Hsp70 protein	1044.03	1209.41	1359.06	2310.97	7659.28	2519.75	1204.17	4163.34		0.000437742	0.0192242	BiP/grp78		NC_015445.3	65610090	65614212	+	2235	protein_coding		-	-
101245316	-1.80038	Suberization-associated anionic peroxidase 2 && sp|P15004|PER2_SOLLC Suberization-associated anionic peroxidase 2 OS=Solanum lycopersicum OX=4081 GN=TAP2 PE=3 SV=1 && PF00141:Peroxidase	20.2189	12.753	22.5642	66.8032	44.1612	83.4423	18.512	64.8022		0.000142043	0.00814093	TAP2		NC_015439.3	44599775	44602184	-	1289	protein_coding		-	-
101256420	-1.80791	protein NRT1/ PTR FAMILY 4.3 && sp|Q93VV5|PTR16_ARATH Protein NRT1/ PTR FAMILY 4.3 OS=Arabidopsis thaliana OX=3702 GN=NPF4.3 PE=2 SV=1 && PF00854:POT family	34.0045	80.769	54.6748	122.125	345.75	124.648	56.4827	197.508		0.00172865	0.048382	LOC101256420		NC_015438.3	91573982	91578623	-	2177	protein_coding		-	-
101259449	-1.8318	uncharacterized LOC101259449 && - && -	9.1904	5.31375	6.94283	20.876	30.1589	25.7538	7.14899	25.5962		0.00169337	0.0477659	LOC101259449		NC_015443.3	43517622	43519247	-	1626	protein_coding		-	-
101260143	-1.85935	heat shock protein 90 && sp|P51819|HSP83_IPONI Heat shock protein 83 OS=Ipomoea nil OX=35883 GN=HSP83A PE=2 SV=1 && PF00183:Hsp90 protein|PF02518:Histidine kinase-, DNA gyrase B-, and HSP90-like ATPase	270.198	204.048	332.388	630.455	1661.97	635.604	268.878	976.01		8.8216e-05	0.00571264	HSP90		NC_015443.3	25893824	25897169	+	2539	protein_coding		-	-
101245028	-1.86281	65-kDa microtubule-associated protein 3-like%2C transcript variant X3 && sp|Q9FHM4|MA653_ARATH 65-kDa microtubule-associated protein 3 OS=Arabidopsis thaliana OX=3702 GN=MAP65-3 PE=1 SV=1 && PF03999:Microtubule associated protein (MAP65/ASE1 family)	55.1424	48.8865	45.9962	296.439	66.7804	182.337	50.0084	181.852		0.00105722	0.0351979	LOC101245028		NC_015448.3	55770044	55776073	-	2711	protein_coding		-	-
101252808	-1.91365	uncharacterized LOC101252808%2C transcript variant X1 && sp|Q6DBH0|APD2_ARATH E3 ubiquitin-protein ligase APD2 OS=Arabidopsis thaliana OX=3702 GN=APD2 PE=1 SV=1 && PF16041:Domain of unknown function (DUF4793)|PF13920:Zinc finger, C3HC4 type (RING finger)|PF16040:Domain of unknown function (DUF4792)	11.9475	6.3765	7.81068	34.4454	38.7757	25.7538	8.71157	32.9916		0.00051409	0.0216075	LOC101252808		NC_015446.3	245427	252590	+	1843	protein_coding		-	-
101245918	-1.93129	alcohol dehydrogenase-like 3 && sp|W8JWV8|8HGO_CATRO 8-hydroxygeraniol oxidoreductase OS=Catharanthus roseus OX=4058 GN=8HGO PE=1 SV=1 && PF00107:Zinc-binding dehydrogenase|PF08240:Alcohol dehydrogenase GroES-like domain	142.451	133.906	105.01	414.389	664.573	374.975	127.123	484.646		3.92595e-09	1.04625e-06	LOC101245918		NC_015448.3	55114002	55120893	+	1395	protein_coding		-	-
101247712	-1.93173	polygalacturonase 1 beta-like protein 3 && sp|P92990|PGL3_ARATH Polygalacturonase 1 beta-like protein 3 OS=Arabidopsis thaliana OX=3702 GN=PGL3 PE=2 SV=2 && PF03181:BURP domain	154.399	87.1455	142.328	705.609	202.495	557.312	127.957	488.472		0.000185896	0.0101175	LOC101247712		NC_015440.3	65758463	65760803	-	2162	protein_coding		-	-
101262621	-1.93548	tubulin beta-8 chain && sp|P29516|TBB8_ARATH Tubulin beta-8 chain OS=Arabidopsis thaliana OX=3702 GN=TUBB8 PE=2 SV=2 && PF03953:Tubulin C-terminal domain|PF00091:Tubulin/FtsZ family, GTPase domain	47.7901	48.8865	53.8069	216.067	224.037	135.98	50.1612	192.028		2.83964e-09	8.07316e-07	LOC101262621		NC_015443.3	898149	901174	+	1657	protein_coding		-	-
101253954	-1.95655	premnaspirodiene oxygenase-like && sp|A6YIH8|C7D55_HYOMU Premnaspirodiene oxygenase OS=Hyoscyamus muticus OX=35626 GN=CYP71D55 PE=1 SV=1 && PF00067:Cytochrome P450	51.4663	51.012	56.4105	207.716	120.636	288.442	52.9629	205.598		1.61742e-06	0.000228416	LOC101253954		NC_015447.3	64168764	64171682	+	1818	protein_coding		-	-
101259617	-1.95888	UDP-glycosyltransferase 76B1-like && sp|Q9C768|U76B1_ARATH UDP-glycosyltransferase 76B1 OS=Arabidopsis thaliana OX=3702 GN=UGT76B1 PE=2 SV=1 && PF00201:UDP-glucoronosyl and UDP-glucosyl transferase	57.8995	22.3177	45.9962	194.147	134.638	163.794	42.0712	164.193		5.14268e-06	0.000561202	LOC101259617		NC_015440.3	52880706	52883636	-	1654	protein_coding		-	-
101264389	-1.9617	potassium channel SKOR-like && sp|Q9M8S6|SKOR_ARATH Potassium channel SKOR OS=Arabidopsis thaliana OX=3702 GN=SKOR PE=1 SV=1 && PF11834:KHA, dimerisation domain of potassium ion channel|PF00520:Ion transport protein|PF12796:Ankyrin repeats (3 copies)|PF00027:Cyclic nucleotide-binding domain|PF13857:Ankyrin repeats (many copies)	15.6237	21.255	30.3749	65.7594	98.0164	98.8946	22.4178	87.5568		4.81683e-06	0.000533729	LOC101264389		NC_015448.3	4549276	4556333	+	2844	protein_coding		-	-
101261402	-1.97707	UDP-glucose 6-dehydrogenase 1-like%2C transcript variant X1 && sp|Q2QS13|UGDH5_ORYSJ UDP-glucose 6-dehydrogenase 5 OS=Oryza sativa subsp. japonica OX=39947 GN=UGD5 PE=2 SV=1 && PF03721:UDP-glucose/GDP-mannose dehydrogenase family, NAD binding domain|PF00984:UDP-glucose/GDP-mannose dehydrogenase family, central domain|PF03720:UDP-glucose/GDP-mannose dehydrogenase family, UDP binding domain	66.1709	175.354	203.078	393.513	757.204	599.548	148.201	583.421		5.63341e-05	0.0040846	LOC101261402		NC_015440.3	66588656	66592540	+	2028	protein_coding		-	-
101255907	-1.98953	non-specific lipid-transfer protein 1-like && sp|A0A2J6KL39|NLTP_LACSA Non-specific lipid-transfer protein Lac s 1 OS=Lactuca sativa OX=4236 GN=LSAT_1X82001 PE=1 SV=1 && PF00234:Protease inhibitor/seed storage/LTP family	116.718	69.0787	103.275	320.447	582.713	246.206	96.3571	383.122		4.07144e-06	0.000470437	LOC101255907		NC_015445.3	56612195	56612794	+	600	protein_coding		-	-
101243730	-1.99836	uncharacterized LOC101243730 && - && PF05553:Cotton fibre expressed protein|PF14364:Domain of unknown function (DUF4408)	15.6237	14.8785	18.2249	115.862	40.9299	38.1156	16.2424	64.9691		0.00118077	0.0382502	LOC101243730		NC_015444.3	66138767	66140852	+	1464	protein_coding		-	-
100736513	-2.00736	mitogen-activated protein kinase 4 && sp|Q40531|NTF6_TOBAC Mitogen-activated protein kinase homolog NTF6 OS=Nicotiana tabacum OX=4097 GN=NTF6 PE=2 SV=1 && PF00069:Protein kinase domain	47.7901	71.2042	66.8247	161.789	449.152	135.98	61.9397	248.974		0.000243759	0.0123927	MAPK4		NC_015448.3	56156906	56160816	+	1272	protein_coding		-	-
104795595	-2.0119	microRNA MIR394 && - && -	14.7046	7.43925	27.7713	54.2776	51.701	96.8343	16.6384	67.6043		0.00103381	0.0349024	MIR394		NC_015441.3	65977168	65977367	+	200	miRNA		-	-
104648477	-2.01735	lysine-rich arabinogalactan protein 19 && - && -	11.9475	6.3765	10.4142	41.752	25.8505	49.4473	9.57942	39.0166		0.000323066	0.0153517	LOC104648477		NC_015444.3	61263452	61263907	-	456	protein_coding		-	-
101244196	-2.02012	trans-cinnamate 4-monooxygenase%2C transcript variant X1 && sp|F1B283|C4H2_PETHY Trans-cinnamate 4-monooxygenase C4H2 OS=Petunia hybrida OX=4102 GN=C4H2 PE=2 SV=1 && PF00067:Cytochrome P450	191.16	176.416	295.938	693.083	1357.15	642.815	221.172	897.683		8.01714e-07	0.000127245	LOC101244196		NC_015443.3	48368526	48377723	-	1978	protein_coding		-	-
543971	-2.02975	osmotin-like protein && sp|Q41350|OLP1_SOLLC Osmotin-like protein OS=Solanum lycopersicum OX=4081 PE=1 SV=1 && PF00314:Thaumatin family	234.355	327.327	226.51	2019.75	468.54	729.347	262.731	1072.55		0.000310769	0.0150894	LOC543971		NC_015448.3	52101232	52102150	+	919	protein_coding		-	-
101249847	-2.03862	polygalacturonase inhibitor && sp|Q9LH52|FLOR1_ARATH Leucine-rich repeat protein FLOR 1 OS=Arabidopsis thaliana OX=3702 GN=FLR1 PE=1 SV=1 && PF13855:Leucine rich repeat|PF08263:Leucine rich repeat N-terminal domain	39.5187	55.263	73.7675	203.541	295.126	194.699	56.1831	231.122		2.28872e-08	5.4947e-06	LOC101249847		NC_015446.3	6096839	6098020	-	1182	protein_coding		-	-
101255659	-2.04062	probable amidase At4g34880 && sp|A0A1P8B760|AMI4G_ARATH Probable amidase At4g34880 OS=Arabidopsis thaliana OX=3702 GN=At4g34880 PE=2 SV=1 && PF01425:Amidase	30.3283	75.4552	51.2033	176.402	186.339	281.231	52.329	214.657		2.75907e-06	0.000342616	LOC101255659		NC_015448.3	55274789	55278813	+	1577	protein_coding		-	-
101257443	-2.051	GDSL esterase/lipase At5g03980 && sp|Q3MKY2|AAE_RAUSE Acetylajmalan esterase OS=Rauvolfia serpentina OX=4060 GN=AAE PE=1 SV=1 && PF00657:GDSL-like Lipase/Acylhydrolase	334.531	366.649	407.023	1376.77	1806.3	1410.28	369.401	1531.12		7.41389e-23	2.03996e-19	LOC101257443		NC_015449.3	6720394	6721745	-	1352	protein_coding		-	-
101263085	-2.05249	monogalactosyldiacylglycerol synthase 2%2C chloroplastic%2C transcript variant X1 && sp|O82730|MGDG2_ARATH Monogalactosyldiacylglycerol synthase 2, chloroplastic OS=Arabidopsis thaliana OX=3702 GN=MGD2 PE=1 SV=1 && PF04101:Glycosyltransferase family 28 C-terminal domain|PF06925:Monogalactosyldiacylglycerol (MGDG) synthase	34.9235	31.8825	27.7713	161.789	59.2407	171.005	31.5258	130.678		5.24913e-05	0.00385775	LOC101263085		NC_015449.3	3016069	3020662	-	2160	protein_coding		-	-
101266976	-2.05331	aspartyl protease AED3 && sp|O04496|AED3_ARATH Aspartyl protease AED3 OS=Arabidopsis thaliana OX=3702 GN=AED3 PE=1 SV=1 && PF14541:Xylanase inhibitor C-terminal|PF14543:Xylanase inhibitor N-terminal	2116.55	1201.97	2120.17	12468.2	1898.93	8207.22	1812.9	7524.78		0.00115779	0.0376751	LOC101266976		NC_015438.3	87419014	87422104	+	1704	protein_coding		-	-
101252744	-2.05335	xanthine dehydrogenase 1-like%2C transcript variant X1 && sp|Q8GUQ8|XDH1_ARATH Xanthine dehydrogenase 1 OS=Arabidopsis thaliana OX=3702 GN=XDH1 PE=1 SV=1 && PF00941:FAD binding domain in molybdopterin dehydrogenase|PF01799:[2Fe-2S] binding domain|PF00111:2Fe-2S iron-sulfur cluster binding domain|PF03450:CO dehydrogenase flavoprotein C-terminal domain|PF02738:Molybdopterin-binding domain of aldehy…	692.037	2627.12	998.899	3100.09	9689.62	5131.19	1439.35	5973.63		0.000824389	0.0296282	LOC101252744		NC_015448.3	51808662	51829809	-	4587	protein_coding		-	-
101252905	-2.06023	FT-interacting protein 1%2C transcript variant X3 && sp|Q9M2R0|FTIP3_ARATH FT-interacting protein 3 OS=Arabidopsis thaliana OX=3702 GN=FTIP3 PE=1 SV=1 && PF00168:C2 domain|PF08372:Plant phosphoribosyltransferase C-terminal	57.8995	49.9492	65.9569	459.272	73.243	192.638	57.9352	241.718		0.00158182	0.0457068	LOC101252905		NC_015445.3	2515027	2521899	+	4089	protein_coding		-	-
100134880	-2.06197	S-adenosylmethionine decarboxylase && sp|Q38IY3|DCAM_SOLCI S-adenosylmethionine decarboxylase proenzyme OS=Solanum chilense OX=4083 GN=SAMDC PE=2 SV=1 && PF01536:Adenosylmethionine decarboxylase	18471.8	35801.9	26375.8	59709.5	200316	76730.9	26883.2	112252		7.75942e-05	0.0052066	SAMDC		NC_015442.3	4654314	4657964	-	1850	protein_coding		-	-
101247232	-2.07776	tropinone reductase homolog At5g06060 && sp|Q9LHT0|TRNHF_ARATH Tropinone reductase homolog At5g06060 OS=Arabidopsis thaliana OX=3702 GN=At5g06060 PE=2 SV=1 && PF13561:Enoyl-(Acyl carrier protein) reductase	31.2474	14.8785	25.1677	106.468	78.6285	117.437	23.7645	100.844		7.06759e-07	0.00011721	LOC101247232		NC_015443.3	48912842	48914630	-	1056	protein_coding		-	-
100736445	-2.14328	auxin response factor 9%2C transcript variant X1 && sp|Q9XED8|ARFI_ARATH Auxin response factor 9 OS=Arabidopsis thaliana OX=3702 GN=ARF9 PE=1 SV=1 && PF02362:B3 DNA binding domain|PF06507:Auxin response factor|PF02309:AUX/IAA family	105.69	62.7022	101.539	670.12	163.72	359.523	89.9769	397.787		0.000106162	0.00659148	ARF9		NC_015445.3	65481801	65486592	+	2560	protein_coding		B3-ARF	B3->B3-ARF
101247889	-2.15652	uncharacterized LOC101247889 && - && PF06596:Photosystem II reaction centre X protein (PsbX)	197.594	53.1375	112.821	729.616	166.951	725.227	121.184	540.598		0.00146065	0.0434714	LOC101247889		NC_015449.3	2359704	2360359	+	656	protein_coding		-	-
101254229	-2.1628	probable anion transporter 3%2C chloroplastic && sp|Q7XJR2|ANTR3_ARATH Probable anion transporter 3, chloroplastic OS=Arabidopsis thaliana OX=3702 GN=ANTR3 PE=2 SV=2 && PF07690:Major Facilitator Superfamily	18.3808	19.1295	31.2427	61.5842	185.262	61.8091	22.9177	102.885		0.000407518	0.0182681	LOC101254229		NC_015446.3	5552739	5558672	-	2143	protein_coding		-	-
101252407	-2.16917	uncharacterized LOC101252407 && - && -	56.0615	15.9412	43.3927	273.476	86.1683	160.704	38.4651	173.449		0.000502475	0.0212882	LOC101252407		NC_015444.3	3237665	3238792	-	1128	protein_coding		-	-
101055612	-2.17131	cytokinin oxidase/dehydrogenase-like && sp|Q67YU0|CKX5_ARATH Cytokinin dehydrogenase 5 OS=Arabidopsis thaliana OX=3702 GN=CKX5 PE=2 SV=1 && PF01565:FAD binding domain|PF09265:Cytokinin dehydrogenase 1, FAD and cytokinin binding	260.088	316.699	306.352	968.646	1288.22	1720.35	294.38	1325.74		3.60365e-14	2.88386e-11	SlCKX4		NC_015441.3	64978082	64983100	-	1575	protein_coding		-	-
544158	-2.19499	extensin-3 && - && -	100.175	116.902	249.074	947.77	705.503	483.141	155.384	712.138		2.03678e-06	0.000271658	LOC544158		NC_015441.3	58068237	58069726	+	1353	protein_coding		-	-
101267260	-2.19558	fatty acyl-CoA reductase 2-like%2C transcript variant X1 && sp|Q08891|FACR2_ARATH Fatty acyl-CoA reductase 2, chloroplastic OS=Arabidopsis thaliana OX=3702 GN=FAR2 PE=1 SV=2 && PF07993:Male sterility protein|PF03015:Male sterility protein	90.985	99.8985	231.717	437.352	425.456	1074.45	140.867	645.752		7.23141e-05	0.0049135	LOC101267260		NC_015446.3	650928	654907	+	1848	protein_coding		-	-
100750250	-2.20727	short-chain dehydrogenase-reductase && sp|A3F5F0|SDH_SINHE Secoisolariciresinol dehydrogenase OS=Sinopodophyllum hexandrum OX=93608 GN=SDH PE=1 SV=1 && PF13561:Enoyl-(Acyl carrier protein) reductase	57.8995	96.7102	61.6176	374.724	415.762	206.03	72.0758	332.172		3.89327e-08	8.94913e-06	SlscADH1		NC_015449.3	63522898	63523984	+	989	protein_coding		-	-
543894	-2.22306	SPM1 protein%2C transcript variant X1 && sp|Q94BN2|SPSY_ARATH Spermine synthase OS=Arabidopsis thaliana OX=3702 GN=SPMS PE=1 SV=1 && PF17284:Spermidine synthase tetramerisation domain|PF01564:Spermine/spermidine synthase domain	1178.21	1512.29	1606.4	4249.31	9605.61	6206.66	1432.3	6687.19		4.93971e-10	1.74971e-07	SPM1		NC_015440.3	1795107	1801053	-	1710	protein_coding		-	-
101257109	-2.22838	early light inducible protein && sp|P11432|ELI_PEA Early light-induced protein, chloroplastic OS=Pisum sativum OX=3888 PE=2 SV=1 && -	333.612	240.181	512.901	1027.1	2215.6	1852.21	362.231	1698.3		1.29161e-07	2.58406e-05	ELIP		NC_015446.3	68834940	68839494	-	1652	protein_coding		-	-
104645466	-2.24116	uncharacterized LOC104645466 && - && -	8.27136	11.6902	8.67853	76.1974	22.6192	36.0553	9.54671	44.9573		0.000743178	0.0278782	LOC104645466		NC_015438.3	91622104	91622856	+	753	protein_coding		-	-
101253754	-2.24353	GDSL esterase/lipase At1g28590 && sp|Q8RXT9|GDL8_ARATH GDSL esterase/lipase At1g28590 OS=Arabidopsis thaliana OX=3702 GN=At1g28590 PE=2 SV=2 && PF00657:GDSL-like Lipase/Acylhydrolase	260.088	569.634	567.576	884.099	4392.43	1340.23	465.766	2205.58		0.000478886	0.0204515	LOC101253754		NC_015440.3	864068	868788	-	1543	protein_coding		-	-
101255966	-2.26448	uncharacterized LOC101255966 && - && -	3.67616	5.31375	6.07497	24.0074	23.6963	24.7236	5.02163	24.1424		0.000241606	0.0123122	LOC101255966		NC_015449.3	4380583	4381570	+	614	protein_coding		-	-
101256271	-2.27991	shikimate O-hydroxycinnamoyltransferase && sp|Q8GSM7|HST_TOBAC Shikimate O-hydroxycinnamoyltransferase OS=Nicotiana tabacum OX=4097 GN=HST PE=1 SV=1 && PF02458:Transferase family	268.36	531.375	452.152	949.858	3952.97	1176.43	417.295	2026.42		0.000140775	0.00808972	LOC101256271		NC_015440.3	68199943	68205389	+	1779	protein_coding		-	-
104645854	-2.28167	protein DOG1-like 4 && sp|Q84JC2|DOGL4_ARATH Protein DOG1-like 4 OS=Arabidopsis thaliana OX=3702 GN=DOGL4 PE=1 SV=1 && PF14144:Seed dormancy control	40.4378	12.753	24.2999	206.672	47.3925	123.618	25.8302	125.894		0.000835868	0.0298522	LOC104645854		NC_015439.3	42315861	42316520	+	660	protein_coding		-	-
101252745	-2.29107	NAC domain-containing protein 71%2C transcript variant X1 && sp|Q9FFI5|NAC86_ARATH NAC domain-containing protein 86 OS=Arabidopsis thaliana OX=3702 GN=NAC086 PE=2 SV=1 && PF02365:No apical meristem (NAM) protein	7.35232	5.31375	6.07497	30.2702	46.3154	15.4523	6.24701	30.6793		0.000935205	0.032383	LOC101252745		NC_015439.3	45855162	45859699	+	2346	protein_coding		NAC	NAC
novel.190	-2.37841	- && - && -	34.9235	45.6982	19.9606	356.98	74.3201	90.6534	33.5275	173.984		0.000848758	0.0301135	-		NC_015445.3	7414607	7418052	+	3446	-		-	-
101255603	-2.38754	HIPL1 protein && sp|Q9SSG3|HIPL1_ARATH HIPL1 protein OS=Arabidopsis thaliana OX=3702 GN=HIPL1 PE=3 SV=2 && PF07995:Glucose / Sorbosone dehydrogenase	6.43328	15.9412	12.1499	66.8032	19.3879	93.7438	11.5082	59.9783		0.0012242	0.0388239	LOC101255603		NC_015443.3	43880944	43885647	+	2375	protein_coding		-	-
101259175	-2.40328	beta-amylase 3%2C chloroplastic-like && sp|O23553|BAM3_ARATH Beta-amylase 3, chloroplastic OS=Arabidopsis thaliana OX=3702 GN=BAM3 PE=1 SV=3 && PF01373:Glycosyl hydrolase family 14	33.0854	57.3885	59.8819	127.344	578.404	89.6232	50.1186	265.124		0.00121154	0.0386674	LOC101259175		NC_015445.3	1700762	1704344	+	1963	protein_coding		-	-
101253208	-2.42994	ankyrin repeat-containing protein At5g02620-like%2C transcript variant X2 && - && PF13962:Domain of unknown function|PF12796:Ankyrin repeats (3 copies)	79.0375	28.6942	116.292	556.345	187.416	465.629	74.6747	403.13		7.69992e-05	0.00518294	LOC101253208		NC_015444.3	64846791	64855027	+	1910	protein_coding		-	-
101251847	-2.44919	uncharacterized protein At1g65710 && sp|Q5XVH5|Y1710_ARATH Uncharacterized protein At1g65710 OS=Arabidopsis thaliana OX=3702 GN=At1g65710 PE=2 SV=1 && -	48.7091	46.761	52.0712	538.601	80.7827	186.457	49.1804	268.614		0.00028644	0.0141389	LOC101251847		NC_015439.3	45965232	45968006	+	2401	protein_coding		-	-
101254281	-2.45511	glutamate synthase 1 [NADH]%2C chloroplastic%2C transcript variant X1 && sp|Q9LV03|GLUT1_ARATH Glutamate synthase 1 [NADH], chloroplastic OS=Arabidopsis thaliana OX=3702 GN=GLT1 PE=1 SV=2 && PF01645:Conserved region in glutamate synthase|PF01493:GXGXG motif|PF04898:Glutamate synthase central domain|PF14691:Dihydroprymidine dehydrogenase domain II, 4Fe-4S cluster|PF07992:Pyridine nucleotide-disulp…	120.394	284.817	177.91	1488.46	831.524	874.599	194.374	1064.86		7.05193e-09	1.81394e-06	LOC101254281		NC_015440.3	54763586	54775067	+	7638	protein_coding		-	-
101250072	-2.4593	apyrase%2C transcript variant X1 && sp|P80595|APY_SOLTU Apyrase OS=Solanum tuberosum OX=4113 GN=RROP1 PE=1 SV=2 && PF01150:GDA1/CD39 (nucleoside phosphatase) family	755.451	1178.59	1077.01	5693.93	4466.75	6396.21	1003.68	5518.96		7.80179e-20	1.40478e-16	LOC101250072		NC_015439.3	46285716	46289770	-	1954	protein_coding		-	-
101266415	-2.46986	IAA-amino acid hydrolase ILR1-like 2 && sp|P54970|ILL2_ARATH IAA-amino acid hydrolase ILR1-like 2 OS=Arabidopsis thaliana OX=3702 GN=ILL2 PE=1 SV=2 && PF01546:Peptidase family M20/M25/M40|PF07687:Peptidase dimerisation domain	46.8711	55.263	162.289	256.775	951.082	258.568	88.1409	488.808		0.000515762	0.0216075	LOC101266415		NC_015442.3	882992	887316	-	1669	protein_coding		-	-
101246324	-2.47077	classical arabinogalactan protein 5 && - && -	9.1904	29.757	63.3533	135.694	344.673	87.5629	34.1002	189.31		0.00168348	0.0476736	LOC101246324		NC_015449.3	64172022	64172645	+	624	protein_coding		-	-
101255537	-2.49693	70 kDa peptidyl-prolyl isomerase && sp|Q9FJL3|FKB65_ARATH Peptidyl-prolyl cis-trans isomerase FKBP65 OS=Arabidopsis thaliana OX=3702 GN=FKBP65 PE=1 SV=1 && PF00254:FKBP-type peptidyl-prolyl cis-trans isomerase|PF00515:Tetratricopeptide repeat	7.35232	5.31375	18.2249	103.336	29.0818	43.2664	10.297	58.5615		0.00101633	0.034451	LOC101255537		NC_015446.3	72131482	72135932	+	2136	protein_coding		-	-
104648387	-2.51944	uncharacterized LOC104648387 && - && -	48.7091	51.012	78.9747	630.455	46.3154	348.191	59.5653	341.654		0.00162026	0.0464926	LOC104648387		NC_015444.3	62477129	62477910	-	782	protein_coding		-	-
101254657	-2.54136	patellin-4 && sp|Q94C59|PATL4_ARATH Patellin-4 OS=Arabidopsis thaliana OX=3702 GN=PATL4 PE=1 SV=2 && PF00650:CRAL/TRIO domain|PF03765:CRAL/TRIO, N-terminal domain	96.4992	85.02	78.1068	1042.76	66.7804	401.759	86.542	503.765		0.00164507	0.0470173	LOC101254657		NC_015439.3	40542895	40545482	-	1829	protein_coding		-	-
101264272	-2.55872	UDP-glucose iridoid glucosyltransferase-like && sp|K4D3V7|U76E1_SOLLC UDP-glycosyltransferase 76E1 OS=Solanum lycopersicum OX=4081 GN=UGT76E1 PE=1 SV=1 && PF00201:UDP-glucoronosyl and UDP-glucosyl transferase	77.1994	78.6435	111.085	515.637	287.587	770.554	88.976	524.592		3.39649e-09	9.40872e-07	LOC101264272		NC_015447.3	64387283	64389154	-	1745	protein_coding		-	-
101055528	-2.61046	Hop-interacting protein THI101 && - && -	7867.9	11734.9	8395.61	27246.3	107091	36647.6	9332.8	56995		1.45789e-06	0.000208614	LOC101055528		NC_015438.3	1021056	1022644	-	756	protein_coding		-	-
101267512	-2.61839	kirola-like && sp|P85524|KIRO_ACTDE Kirola OS=Actinidia deliciosa OX=3627 PE=1 SV=1 && PF00407:Pathogenesis-related protein Bet v I family	181.051	337.954	478.187	2236.86	354.367	3532.39	332.397	2041.21		0.000458042	0.0198733	LOC101267512		NC_015441.3	1509748	1510815	+	775	protein_coding		-	-
101263345	-2.61842	zinc finger CCCH domain-containing protein 46-like%2C transcript variant X1 && sp|Q0D3J9|C3H53_ORYSJ Zinc finger CCCH domain-containing protein 53 OS=Oryza sativa subsp. japonica OX=39947 GN=Os07g0682400 PE=2 SV=1 && PF00076:RNA recognition motif. (a.k.a. RRM, RBD, or RNP domain)|PF00642:Zinc finger C-x8-C-x5-C-x3-H type (and similar)	204.946	104.149	293.334	2308.89	162.643	1228.97	200.81	1233.5		0.00134766	0.0411284	LOC101263345		NC_015438.3	2619201	2623392	+	2485	protein_coding		-	-
101265455	-2.64916	mitotic checkpoint serine/threonine-protein kinase BUB1 && sp|F4IVI0|BUB1_ARATH Mitotic checkpoint serine/threonine-protein kinase BUB1 OS=Arabidopsis thaliana OX=3702 GN=BUB1 PE=1 SV=1 && PF00069:Protein kinase domain|PF08311:Mad3/BUB1 homology region 1	22.976	21.255	35.582	330.885	32.3131	138.04	26.6043	167.079		0.000781891	0.0289286	LOC101265455		NC_015444.3	62366919	62373394	+	2133	protein_coding		-	-
101256992	-2.65538	dynamin-related protein 5A%2C transcript variant X1 && sp|F4HPR5|DRP5A_ARATH Dynamin-related protein 5A OS=Arabidopsis thaliana OX=3702 GN=DRP5A PE=2 SV=1 && PF00350:Dynamin family	34.9235	37.1962	31.2427	425.87	34.4673	190.578	34.4542	216.972		0.000784897	0.0289407	LOC101256992		NC_015444.3	65786205	65793015	-	3045	protein_coding		-	-
101250374	-2.66161	patatin-like protein 3%2C transcript variant X2 && sp|O23181|PLP3_ARATH Patatin-like protein 3 OS=Arabidopsis thaliana OX=3702 GN=PLP3 PE=2 SV=2 && -	22.057	2.1255	16.4892	128.387	40.9299	89.6232	13.5572	86.3135		0.00104157	0.0350003	LOC101250374		NC_015440.3	10405503	10410652	+	1800	protein_coding		-	-
101251117	-2.6767	lipase-like%2C transcript variant X1 && sp|P04635|LIP_STAHY Lipase OS=Staphylococcus hyicus OX=1284 GN=lip PE=1 SV=1 && -	99.2563	105.212	164.024	272.432	1666.28	418.242	122.831	785.651		9.16222e-05	0.00589191	LOC101251117		NC_015438.3	2073559	2078611	-	1865	protein_coding		-	-
101252653	-2.69896	cathepsin B-like protease 2 && sp|Q93VC9|CATB2_ARATH Cathepsin B-like protease 2 OS=Arabidopsis thaliana OX=3702 GN=CATHB2 PE=2 SV=1 && PF08127:Peptidase family C1 propeptide|PF00112:Papain family cysteine protease	102.933	187.044	163.156	342.366	2138.05	461.508	151.044	980.641		0.000131784	0.00771667	LOC101252653		NC_015439.3	39637497	39640614	-	1431	protein_coding		-	-
101257878	-2.76053	germin-like protein subfamily 3 member 4%2C transcript variant X3 && sp|Q2R352|GL111_ORYSJ Germin-like protein 11-1 OS=Oryza sativa subsp. japonica OX=39947 GN=Os11g0537350 PE=2 SV=1 && PF00190:Cupin	1.83808	9.56475	6.07497	36.533	51.701	28.8442	5.82593	39.0261		8.03385e-05	0.00534115	LOC101257878		NC_015444.3	67271355	67273573	-	1954	protein_coding		-	-
104649221	-2.76782	uncharacterized LOC104649221%2C transcript variant X1 && - && -	31.2474	53.1375	54.6748	647.156	46.3154	253.417	46.3532	315.63		0.000734146	0.027732	LOC104649221		NC_015446.3	50165440	50170197	+	2273	lncRNA		-	-
101266307	-2.78855	protein DETOXIFICATION 30-like && sp|Q38956|DTX29_ARATH Protein DETOXIFICATION 29 OS=Arabidopsis thaliana OX=3702 GN=DTX29 PE=1 SV=1 && PF01554:MatE	287.66	353.896	403.552	1712.88	3158.07	2350.81	348.369	2407.25		1.73992e-19	2.89189e-16	LOC101266307		NC_015449.3	9971395	9977185	+	1846	protein_coding		-	-
101256925	-2.81175	deoxyuridine 5'-triphosphate nucleotidohydrolase-like && sp|Q9STG6|DUT_ARATH Deoxyuridine 5'-triphosphate nucleotidohydrolase OS=Arabidopsis thaliana OX=3702 GN=DUT PE=1 SV=1 && PF00692:dUTPase	13.7856	8.502	11.2821	135.694	9.69393	90.6534	11.1899	78.6804		0.00172684	0.048382	LOC101256925		NC_015438.3	88498547	88499496	+	521	protein_coding		-	-
101267251	-2.81183	kinesin-like protein NACK2 && sp|Q8S949|KN7B_TOBAC Kinesin-like protein NACK2 OS=Nicotiana tabacum OX=4097 GN=NACK2 PE=1 SV=1 && PF00225:Kinesin motor domain|PF11995:Domain of unknown function (DUF3490)	21.1379	32.9452	20.8285	363.242	29.0818	132.89	24.9705	175.071		0.000684883	0.026504	LOC101267251		NC_015444.3	56138125	56145916	+	3216	protein_coding		-	-
101248279	-2.86767	17.4 kDa class III heat shock protein && sp|Q9SYG1|HS174_ARATH 17.4 kDa class III heat shock protein OS=Arabidopsis thaliana OX=3702 GN=HSP17.4B PE=2 SV=1 && PF00011:Hsp20/alpha crystallin family	6.43328	1.06275	4.33927	28.1826	43.0841	16.4824	3.9451	29.2497		0.000475727	0.0203949	LOC101248279		NC_015440.3	71869186	71869946	-	693	protein_coding		-	-
101244962	-2.88069	hyoscyamine 6-dioxygenase && sp|P24397|HY6H_HYONI Hyoscyamine 6-dioxygenase OS=Hyoscyamus niger OX=4079 GN=H6H PE=1 SV=1 && PF03171:2OG-Fe(II) oxygenase superfamily|PF14226:non-haem dioxygenase in morphine synthesis N-terminal	4.5952	9.56475	5.20712	63.6718	12.9252	64.8996	6.45569	47.1655		0.000390781	0.0177387	LOC101244962		NC_015443.3	45509157	45511996	+	1361	protein_coding		-	-
100529139	-2.88706	S-adenosyl-L-methionine_ salicylic acid carboxyl methyltransferase && sp|A4ZDG8|BSMT3_PETHY S-adenosyl-L-methionine:benzoic acid/salicylic acid carboxyl methyltransferase 3 OS=Petunia hybrida OX=4102 GN=BSMT3 PE=2 SV=1 && PF03492:SAM dependent carboxyl methyltransferase	56.9805	56.3257	58.1462	835.04	228.346	205	57.1508	422.795		1.5231e-06	0.00021651	SAMT		NC_015446.3	71278153	71280405	+	1086	protein_coding		-	-
101256393	-2.90739	probable inactive purple acid phosphatase 27 && sp|Q5MAU8|PPA27_ARATH Probable inactive purple acid phosphatase 27 OS=Arabidopsis thaliana OX=3702 GN=PAP27 PE=2 SV=1 && -	120.394	486.739	494.676	1065.72	5684.95	1515.35	367.27	2755.34		0.000105083	0.00654329	LOC101256393		NC_015444.3	3523189	3530069	+	2216	protein_coding		-	-
101246993	-2.94187	65-kDa microtubule-associated protein 3%2C transcript variant X1 && sp|Q9FHM4|MA653_ARATH 65-kDa microtubule-associated protein 3 OS=Arabidopsis thaliana OX=3702 GN=MAP65-3 PE=1 SV=1 && PF03999:Microtubule associated protein (MAP65/ASE1 family)	33.0854	37.1962	54.6748	709.784	33.3902	217.362	41.6521	320.179		0.00105242	0.0351462	LOC101246993		NC_015440.3	1720785	1725137	+	2639	protein_coding		-	-
101261272	-2.94235	- && sp|P59226|H32_ARATH Histone H3.2 OS=Arabidopsis thaliana OX=3702 GN=HTR2 PE=1 SV=2 && -	82.7136	70.1415	80.7104	1151.31	79.7056	564.523	77.8552	598.513		0.000177266	0.00974604	LOC101261272		NC_015438.3	81624552	81625200	-	649	pseudogene		-	-
101263297	-2.94907	uncharacterized protein DDB_G0271670 && - && -	10.1094	6.3765	22.5642	181.621	18.3108	103.015	13.0167	100.982		0.000838976	0.0298757	LOC101263297		NC_015449.3	67581538	67584447	+	2365	protein_coding		-	-
101254650	-2.96824	E3 ubiquitin-protein ligase SGR9%2C amyloplastic-like && sp|Q8GXF8|SHGR9_ARATH E3 ubiquitin-protein ligase SGR9, amyloplastic OS=Arabidopsis thaliana OX=3702 GN=SGR9 PE=1 SV=1 && PF13639:Ring finger domain	6.43328	2.1255	13.0178	45.9272	43.0841	82.4121	7.19219	57.1412		2.74398e-05	0.00233633	LOC101254650		NC_015447.3	64095471	64096967	-	1095	protein_coding		-	-
104648031	-2.97299	uncharacterized LOC104648031 && - && -	22.976	12.753	29.507	348.629	15.0794	149.372	21.7453	171.027		0.00163771	0.0469309	LOC104648031		NC_015443.3	44817246	44819568	-	2231	lncRNA		-	-
101258774	-2.98213	polyphenol oxidase B%2C chloroplastic-like && sp|Q08304|PPOB_SOLLC Polyphenol oxidase B, chloroplastic OS=Solanum lycopersicum OX=4081 PE=3 SV=1 && PF12143:Protein of unknown function (DUF_B2219)|PF00264:Common central domain of tyrosinase|PF12142:Polyphenol oxidase middle domain	52.3853	185.981	58.1462	816.252	500.853	1020.88	98.8375	779.328		1.98909e-07	3.83735e-05	PPO		NC_015445.3	58961235	58963076	-	1842	protein_coding		-	-
101255154	-3.00296	tubulin alpha chain-like && sp|P33629|TBA_PRUDU Tubulin alpha chain OS=Prunus dulcis OX=3755 GN=TUBA PE=2 SV=1 && PF00091:Tubulin/FtsZ family, GTPase domain|PF03953:Tubulin C-terminal domain	277.55	309.26	305.484	4850.54	305.897	1996.43	297.432	2384.29		0.000132804	0.00773577	LOC101255154		NC_015439.3	50789827	50791713	+	1600	protein_coding		-	-
101258510	-3.00744	condensin complex subunit 1 && sp|Q9YHY6|CND1_XENLA Condensin complex subunit 1 OS=Xenopus laevis OX=8355 GN=ncapd2 PE=1 SV=1 && PF12717:non-SMC mitotic condensation complex subunit 1|PF12922:non-SMC mitotic condensation complex subunit 1, N-term	39.5187	57.3885	48.5998	796.419	31.236	342.01	48.5023	389.889		0.000824844	0.0296282	LOC101258510		NC_015447.3	61352860	61363072	-	4441	protein_coding		-	-
101248926	-3.01845	G2/mitotic-specific cyclin S13-7-like && sp|P34801|CCN2_ANTMA G2/mitotic-specific cyclin-2 OS=Antirrhinum majus OX=4151 PE=2 SV=1 && PF02984:Cyclin, C-terminal domain|PF00134:Cyclin, N-terminal domain	29.4093	35.0707	39.9213	580.353	20.465	245.176	34.8004	281.998		0.00112182	0.0368443	LOC101248926		NC_015447.3	62262612	62265285	+	1710	protein_coding		-	-
101265917	-3.03053	classical arabinogalactan protein 5 && - && -	509.148	437.853	485.998	1995.75	8050.27	1663.7	477.666	3903.24		7.52056e-07	0.000122178	LOC101265917		NC_015441.3	60752501	60753229	+	729	protein_coding		-	-
101263845	-3.04749	histone H3.2 && sp|P59226|H32_ARATH Histone H3.2 OS=Arabidopsis thaliana OX=3702 GN=HTR2 PE=1 SV=2 && PF00125:Core histone H2A/H2B/H3/H4	173.699	124.342	153.61	2499.9	56.0094	1178.49	150.55	1244.8		0.00143321	0.0427135	LOC101263845		NC_015438.3	81639612	81640315	-	704	protein_coding		-	-
101260610	-3.09856	acetyl-CoA-benzylalcohol acetyltransferase && sp|O64988|BEATH_CLABR Acetyl-CoA-benzylalcohol acetyltransferase OS=Clarkia breweri OX=36903 GN=BEAT PE=1 SV=1 && PF02458:Transferase family	261.926	360.272	542.408	2684.65	3247.47	4046.44	388.202	3326.19		4.15785e-19	6.41705e-16	LOC101260610		NC_015449.3	3842225	3843818	-	1594	protein_coding		-	-
101266648	-3.10003	uncharacterized LOC101266648 && - && -	4.5952	6.3765	1.73571	72.0222	15.0794	20.603	4.2358	35.9016		0.00084355	0.0299779	LOC101266648		NC_015443.3	48553038	48554406	+	831	protein_coding		-	-
101257029	-3.10718	kinesin-like protein KIN-5C%2C transcript variant X1 && sp|O23826|KN5C_TOBAC Kinesin-like protein KIN-5C OS=Nicotiana tabacum OX=4097 GN=KIN5C PE=1 SV=1 && PF00225:Kinesin motor domain	23.895	28.6942	44.2605	521.9	49.5467	263.719	32.2833	278.389		5.97716e-05	0.0042483	LOC101257029		NC_015447.3	63268123	63276947	-	3554	protein_coding		-	-
543607	-3.11059	pirin && sp|Q9SEE4|PIRL_SOLLC Pirin-like protein OS=Solanum lycopersicum OX=4081 PE=2 SV=1 && PF05726:Pirin C-terminal cupin domain|PF02678:Pirin	10.1094	1.06275	13.8857	73.066	109.865	36.0553	8.35262	72.9953		0.000163458	0.00910267	LOC543607		NC_015446.3	72541966	72544029	+	1082	protein_coding		-	-
101245371	-3.11542	uncharacterized LOC101245371%2C transcript variant X1 && - && -	15.6237	12.753	19.9606	280.782	14.0023	124.648	16.1124	139.811		0.000681916	0.0265003	LOC101245371		NC_015443.3	38993013	38996671	-	2031	protein_coding		-	-
novel.57	-3.11829	- && - && -	6.43328	34.008	25.1677	85.5916	318.823	163.794	21.8697	189.403		1.44891e-05	0.00135526	-		NC_015439.3	31575268	31576899	-	1632	-		-	-
101256982	-3.15539	uncharacterized LOC101256982 && sp|P0DO11|FLZ17_ARATH FCS-Like Zinc finger 17 OS=Arabidopsis thaliana OX=3702 GN=FLZ17 PE=1 SV=1 && PF04570:zinc-finger of the FCS-type, C2-C2	3.67616	1.06275	6.94283	26.095	61.3949	18.5427	3.89391	35.3442		0.000343886	0.0161529	LOC101256982		NC_015443.3	39958117	39959874	-	739	protein_coding		-	-
34678269	-3.19387	- && sp|P32808|COX3_HELAN Cytochrome c oxidase subunit 3 OS=Helianthus annuus OX=4232 GN=COX3 PE=3 SV=1 && PF00510:Cytochrome c oxidase subunit III	4.5952	4.251	3.47141	13.5694	74.3201	24.7236	4.10587	37.5377		0.000286613	0.0141389	cox3		NC_035963.1	57803	58600	+	798	protein_coding		-	-
101260309	-3.30715	2-alkenal reductase (NADP(+)-dependent)-like && sp|Q9SLN8|DBR_TOBAC 2-alkenal reductase (NADP(+)-dependent) OS=Nicotiana tabacum OX=4097 GN=DBR PE=1 SV=1 && PF16884:N-terminal domain of oxidoreductase|PF00107:Zinc-binding dehydrogenase	77.1994	96.7102	97.1996	245.293	2098.2	339.95	90.3697	894.48		2.18901e-05	0.0019149	LOC101260309		NC_015449.3	3832136	3836036	-	1217	protein_coding		-	-
101260654	-3.32685	transcription factor MYB13-like && sp|Q9LNC9|MYB13_ARATH Transcription factor MYB13 OS=Arabidopsis thaliana OX=3702 GN=MYB13 PE=1 SV=1 && PF00249:Myb-like DNA-binding domain	47.7901	92.4592	135.385	488.498	1807.38	470.779	91.8781	922.219		3.0576e-07	5.74484e-05	LOC101260654		NC_015443.3	49240766	49242077	-	1023	protein_coding		MYB	MYB->MYB
101250001	-3.33984	transcription factor bHLH87%2C transcript variant X1 && sp|Q8S3D2|BH087_ARATH Transcription factor bHLH87 OS=Arabidopsis thaliana OX=3702 GN=BHLH87 PE=1 SV=1 && PF00010:Helix-loop-helix DNA-binding domain	1.83808	0	4.33927	16.7008	34.4673	13.392	2.05912	21.52		0.00137891	0.0417389	LOC101250001		NC_015440.3	70889639	70891430	-	1513	protein_coding		bHLH	bHLH
101252447	-3.34753	subtilisin-like protease SBT1.9 && sp|O82777|SBT3_SOLLC Subtilisin-like protease SBT3 OS=Solanum lycopersicum OX=4081 GN=sbt3 PE=1 SV=1 && PF05922:Peptidase inhibitor I9|PF00082:Subtilase family|PF17766:Fibronectin type-III domain	207.703	552.63	315.899	4017.59	3377.8	3551.96	358.744	3649.12		1.13323e-17	1.44034e-14	LOC101252447		NC_015447.3	64040203	64042815	+	2613	protein_coding		-	-
544066	-3.40621	TSW12 protein && sp|P27056|NLTP1_SOLLC Non-specific lipid-transfer protein 1 OS=Solanum lycopersicum OX=4081 GN=TSW12 PE=2 SV=1 && PF00234:Protease inhibitor/seed storage/LTP family	225.165	373.025	284.656	351.761	8026.57	980.704	294.282	3119.68		0.000314399	0.0151888	TSW12		NC_015447.3	58890365	58891280	-	652	protein_coding		-	-
543602	-3.41729	8-hydroxygeraniol dehydrogenase%2C transcript variant X1 && sp|Q6V4H0|10HGO_CATRO 8-hydroxygeraniol dehydrogenase OS=Catharanthus roseus OX=4058 GN=10HGO PE=1 SV=1 && PF00107:Zinc-binding dehydrogenase|PF08240:Alcohol dehydrogenase GroES-like domain	69.8471	88.2082	135.385	68.8908	2854.32	212.211	97.8135	1045.14		0.00168177	0.0476736	LOC543602		NC_015448.3	4388156	4391127	+	1555	protein_coding		-	-
101265401	-3.46594	protein POLLENLESS 3-LIKE 2 && sp|Q9SD20|MS5L2_ARATH Protein POLLENLESS 3-LIKE 2 OS=Arabidopsis thaliana OX=3702 GN=At3g51280 PE=2 SV=1 && PF00515:Tetratricopeptide repeat	22.976	23.3805	35.582	659.682	25.8505	220.452	27.3128	301.995		0.000190172	0.0102964	LOC101265401		NC_015439.3	47526053	47528395	-	1801	protein_coding		-	-
101248087	-3.48677	acetyl-CoA-benzylalcohol acetyltransferase-like && sp|Q58VT1|PUN1_CAPFR Acyltransferase Pun1 OS=Capsicum frutescens OX=4073 GN=PUN1 PE=3 SV=1 && PF02458:Transferase family	110.285	175.354	366.234	1165.92	3262.55	2882.36	217.291	2436.94		6.37259e-10	2.15145e-07	LOC101248087		NC_015449.3	66528688	66530421	+	1734	protein_coding		-	-
101259763	-3.52039	uncharacterized LOC101259763 && - && -	3.67616	6.3765	7.81068	137.782	6.46262	60.779	5.95445	68.3411		0.000601714	0.0241659	LOC101259763		NC_015444.3	56726317	56727221	+	818	protein_coding		-	-
101246288	-3.55825	long chain acyl-CoA synthetase 4-like && sp|Q9T0A0|LACS4_ARATH Long chain acyl-CoA synthetase 4 OS=Arabidopsis thaliana OX=3702 GN=LACS4 PE=2 SV=1 && PF00501:AMP-binding enzyme	2.75712	7.43925	4.33927	52.19	67.8575	48.4171	4.84521	56.1549		9.54049e-10	3.12335e-07	LOC101246288		NC_015438.3	86820413	86827153	-	2247	protein_coding		-	-
101256812	-3.65032	F-box protein At1g10780 && sp|Q9SAC4|FB2_ARATH F-box protein At1g10780 OS=Arabidopsis thaliana OX=3702 GN=At1g10780 PE=2 SV=1 && -	10.1094	14.8785	9.54639	293.308	8.61683	130.829	11.5114	144.251		0.000299778	0.0146545	LOC101256812		NC_015438.3	92569814	92572939	-	1650	protein_coding		-	-
101249743	-3.82827	cytochrome b561 and DOMON domain-containing protein At5g47530 && sp|Q9FKH6|B561P_ARATH Cytochrome b561 and DOMON domain-containing protein At5g35735 OS=Arabidopsis thaliana OX=3702 GN=At5g35735 PE=2 SV=1 && PF04526:Protein of unknown function (DUF568)|PF03188:Eukaryotic cytochrome b561	8.27136	32.9452	27.7713	18.7884	907.998	52.5377	22.996	326.441		0.00151969	0.044651	LOC101249743		NC_015444.3	59380025	59382318	+	1519	protein_coding		-	-
778246	-3.95799	linalool synthase && sp|Q1XBU5|TPS5_SOLLC (R)-linalool synthase TPS5, chloroplastic OS=Solanum lycopersicum OX=4081 GN=TPS5 PE=1 SV=1 && PF01397:Terpene synthase, N-terminal domain|PF03936:Terpene synthase family, metal binding domain	40.4378	86.0827	178.778	1918.5	620.411	2208.65	101.766	1582.52		1.27552e-09	3.93715e-07	MTS1		NC_015438.3	93806770	93809723	+	2200	protein_coding		-	-
101253421	-3.97083	FT-interacting protein 1 && sp|Q9C8H3|FTIP4_ARATH FT-interacting protein 4 OS=Arabidopsis thaliana OX=3702 GN=FTIP4 PE=1 SV=1 && PF08372:Plant phosphoribosyltransferase C-terminal|PF00168:C2 domain	2.75712	6.3765	5.20712	200.41	4.30841	19.5729	4.78025	74.7636		0.00151706	0.044651	LOC101253421		NC_015446.3	61609004	61612388	+	3292	protein_coding		-	-
543570	-3.98825	multicystatin && sp|P37842|CYTM_SOLTU Multicystatin OS=Solanum tuberosum OX=4113 PE=1 SV=1 && PF00031:Cystatin domain	295.931	595.14	811.443	10790.8	13292.5	2936.96	567.505	9006.77		5.12195e-11	2.25857e-08	LOC543570		NW_020443091.1	8	3534	-	2284	protein_coding		-	-
101267111	-4.00234	uncharacterized LOC101267111 && - && -	50.5472	165.789	59.014	363.242	3356.25	689.172	91.7834	1469.56		1.87131e-06	0.000254922	LOC101267111		NC_015441.3	60777721	60779281	-	956	protein_coding		-	-
101248628	-4.01635	probable 2-oxoglutarate-dependent dioxygenase At5g05600%2C transcript variant X1 && sp|Q9FFF6|JOX2_ARATH Jasmonate-induced oxygenase 2 OS=Arabidopsis thaliana OX=3702 GN=JOX2 PE=1 SV=1 && PF03171:2OG-Fe(II) oxygenase superfamily|PF14226:non-haem dioxygenase in morphine synthesis N-terminal	8.27136	24.4432	45.9962	18.7884	1180.51	75.2011	26.2369	424.832		0.0011552	0.0376478	LOC101248628		NC_015447.3	59707240	59728409	+	2182	protein_coding		-	-
101263843	-4.02111	stachyose synthase && sp|Q93XK2|STSYN_PEA Stachyose synthase OS=Pisum sativum OX=3888 GN=STS1 PE=1 SV=1 && PF05691:Raffinose synthase or seed imbibition protein Sip1	4.5952	4.251	11.2821	10.438	294.049	23.6935	6.70943	109.394		0.000701588	0.0266888	LOC101263843		NC_015438.3	78238687	78241979	-	2825	protein_coding		-	-
544271	-4.0489	arginase 2%2C transcript variant X1 && sp|P46637|ARGI1_ARATH Arginase 1, mitochondrial OS=Arabidopsis thaliana OX=3702 GN=ARGAH1 PE=1 SV=1 && PF00491:Arginase family	135.099	1234.91	1017.12	2219.12	33656.2	3634.38	795.713	13169.9		0.000107252	0.0066211	ARG2		NC_015438.3	84738535	84740663	+	1313	protein_coding		-	-
101248138	-4.06579	wound-induced proteinase inhibitor 1 && sp|P16231|ICI1_SOLPE Wound-induced proteinase inhibitor 1 OS=Solanum peruvianum OX=4082 PE=3 SV=1 && PF00280:Potato inhibitor I family	22.057	58.4512	42.5248	155.526	1566.11	336.86	41.011	686.165		7.7909e-07	0.000125625	LOC101248138		NC_015446.3	69537755	69539178	+	642	protein_coding		-	-
101255817	-4.1257	probable pectinesterase 68 && sp|Q8LPF3|PME68_ARATH Probable pectinesterase 68 OS=Arabidopsis thaliana OX=3702 GN=PME68 PE=2 SV=1 && PF01095:Pectinesterase	20.2189	11.6902	28.6392	798.507	7.53972	252.387	20.1828	352.811		0.000283593	0.0140864	LOC101255817		NC_015445.3	62521013	62525353	-	1333	protein_coding		-	-
101248695	-4.13387	inducible plastid-lipid associated protein && sp|Q94JQ4|RIDA_ARATH Reactive Intermediate Deaminase A, chloroplastic OS=Arabidopsis thaliana OX=3702 GN=RIDA PE=1 SV=1 && PF01042:Endoribonuclease L-PSP	315.231	1846	1734.84	2339.16	61534.9	4523.4	1298.69	22799.2		0.000173653	0.00959619	CHRDi		NC_015444.3	66802719	66804740	-	803	protein_coding		-	-
101259406	-4.24014	ABC transporter G family member 4 && sp|Q9FLX5|AB8G_ARATH ABC transporter G family member 8 OS=Arabidopsis thaliana OX=3702 GN=ABCG8 PE=2 SV=1 && PF01061:ABC-2 type transporter|PF00005:ABC transporter	4.5952	3.18825	16.4892	340.279	4.30841	116.407	8.09089	153.665		0.000525906	0.021858	LOC101259406		NC_015440.3	2213380	2215735	-	2356	protein_coding		-	-
34678262	-4.24515	- && sp|Q95869|RT12_NICSY Ribosomal protein S12, mitochondrial OS=Nicotiana sylvestris OX=4096 GN=RPS12 PE=3 SV=1 && PF00164:Ribosomal protein S12/S23	0.91904	1.06275	3.47141	5.219	87.2454	12.3618	1.81773	34.9421		0.00114026	0.0372731	rps12		NC_035963.1	27257	27628	+	372	protein_coding		-	-
104645411	-4.27428	peamaclein && sp|Q948Z4|SNAK1_SOLTU Snakin-1 OS=Solanum tuberosum OX=4113 GN=SN1 PE=1 SV=1 && -	4.5952	1.06275	5.20712	151.351	5.38552	55.6282	3.62169	70.7882		0.000222745	0.0116534	LOC104645411		NC_015438.3	94831523	94832480	+	716	protein_coding		-	-
34678317	-4.29851	- && sp|P05488|RT13_TOBAC Ribosomal protein S13, mitochondrial OS=Nicotiana tabacum OX=4097 GN=RPS13 PE=3 SV=2 && PF00416:Ribosomal protein S13/S18	0.91904	2.1255	0.867853	5.219	56.0094	14.4221	1.30413	25.2168		0.000685582	0.026504	rps13		NC_035963.1	375286	375636	-	351	protein_coding		-	-
101258887	-4.37036	expansin-like B1 && sp|Q850K7|EXLB1_ORYSJ Expansin-like B1 OS=Oryza sativa subsp. japonica OX=39947 GN=EXLB1 PE=2 SV=2 && PF03330:Lytic transglycolase|PF01357:Pollen allergen	16.5427	6.3765	9.54639	7.3066	630.105	35.0252	10.8219	224.146		0.000616882	0.0246833	LOC101258887		NC_015445.3	61344144	61345841	-	1167	protein_coding		-	-
101264922	-4.55274	uncharacterized LOC101264922%2C transcript variant X4 && - && -	0.91904	1.06275	4.33927	20.876	119.558	10.3015	2.10702	50.2453		0.000154545	0.0086875	LOC101264922		NC_015441.3	50212208	50216816	-	2464	protein_coding		-	-
104646923	-4.58963	uncharacterized LOC104646923 && - && -	0	1.06275	7.81068	9.3942	146.486	60.779	2.95781	72.2197		0.000516012	0.0216075	LOC104646923		NC_015438.3	11969472	11971567	-	1896	lncRNA		-	-
101266325	-4.69749	heat stress transcription factor B-3 && sp|O22230|HSFB3_ARATH Heat stress transcription factor B-3 OS=Arabidopsis thaliana OX=3702 GN=HSFB3 PE=1 SV=1 && PF00447:HSF-type DNA-binding	0	11.6902	6.94283	38.6206	381.295	60.779	6.21102	160.231		8.08848e-05	0.00536098	LOC101266325		NC_015441.3	6595243	6598789	-	1325	protein_coding		HSF	HSF
101265973	-4.73816	3-oxoacyl-[acyl-carrier-protein] reductase FabG-like && sp|Q92EU6|GOLD_LISIN NAD-dependent glycerol dehydrogenase OS=Listeria innocua serovar 6a (strain ATCC BAA-680 / CLIP 11262) OX=272626 GN=golD PE=1 SV=1 && PF00106:short chain dehydrogenase	8.27136	6.3765	13.0178	236.943	352.213	156.583	9.22189	248.579		1.68529e-20	3.31037e-17	LOC101265973		NC_015447.3	60316287	60318124	-	1139	protein_coding		-	-
109120969	-4.85369	14 kDa proline-rich protein DC2.15 && sp|P14009|14KD_DAUCA 14 kDa proline-rich protein DC2.15 OS=Daucus carota OX=4039 PE=2 SV=1 && PF14547:Hydrophobic seed protein	9.1904	4.251	6.07497	361.155	0	203.97	6.50546	188.375		0.000737541	0.0278116	LOC109120969		NC_015445.3	62712085	62712957	+	873	protein_coding		-	-
101252914	-4.97428	- && sp|Q06355|PPOB_SOLTU Catechol oxidase B, chloroplastic (Fragment) OS=Solanum tuberosum OX=4113 PE=2 SV=1 && -	0	1.06275	7.81068	21.9198	222.96	38.1156	2.95781	94.3319		0.000124142	0.00734889	LOC101252914		NC_015445.3	58903258	58906845	-	3588	pseudogene		-	-
101266883	-5.06865	uncharacterized acetyltransferase At3g50280 && sp|Q9SND9|Y3028_ARATH Uncharacterized acetyltransferase At3g50280 OS=Arabidopsis thaliana OX=3702 GN=At3g50280 PE=3 SV=1 && PF02458:Transferase family	18.3808	65.8905	48.5998	173.271	3941.12	342.01	44.2904	1485.47		1.0455e-06	0.000160213	LOC101266883		NC_015439.3	54755488	54757405	-	1695	protein_coding		-	-
101264133	-5.10825	acid phosphatase 1 && sp|P27061|PPA1_SOLLC Acid phosphatase 1 OS=Solanum lycopersicum OX=4081 GN=APS1 PE=2 SV=1 && PF03767:HAD superfamily, subfamily IIIB (Acid phosphatase)	53.3043	296.507	214.36	3148.1	11327.9	4976.66	188.057	6484.22		1.02215e-13	7.6157e-11	LOC101264133		NC_015443.3	39452517	39453754	-	1070	protein_coding		-	-
101267089	-5.14076	F-box protein At1g61340 && sp|Q8GX77|FB316_ARATH F-box protein At1g61340 OS=Arabidopsis thaliana OX=3702 GN=At1g61340 PE=2 SV=1 && -	0	1.06275	0	10.438	17.2337	8.24121	0.35425	11.971		0.00069933	0.0266498	LOC101267089		NC_015439.3	44312449	44313750	-	990	protein_coding		-	-
101253592	-5.17888	uncharacterized LOC101253592 && - && -	0	0	0.867853	11.4818	15.0794	10.3015	0.289284	12.2876		0.000447135	0.0194783	LOC101253592		NC_015442.3	63357960	63358849	-	890	protein_coding		-	-
101259064	-5.28279	polyphenol oxidase F%2C chloroplastic && sp|Q08296|PPOF_SOLLC Polyphenol oxidase F, chloroplastic OS=Solanum lycopersicum OX=4081 PE=3 SV=1 && PF00264:Common central domain of tyrosinase|PF12142:Polyphenol oxidase middle domain|PF12143:Protein of unknown function (DUF_B2219)	63.4138	356.021	118.896	14377.3	3872.19	2693.85	179.444	6981.11		2.73934e-11	1.3452e-08	LOC101259064		NC_015445.3	58876202	58878162	+	1961	protein_coding		-	-
101261997	-5.4836	kunitz-type serine protease inhibitor DrTI-like && - && PF00197:Trypsin and protease inhibitor	0	1.06275	3.47141	24.0074	174.491	7.21106	1.51139	68.5697		0.000112542	0.00688549	LOC101261997		NC_015440.3	62430457	62431413	+	806	protein_coding		-	-
101253176	-5.56019	putative lipid-transfer protein DIR1 && - && PF14368:Probable lipid transfer	38.5997	21.255	24.2999	2281.75	2.15421	1687.39	28.0515	1323.76		0.00100532	0.0342132	LOC101253176		NC_015440.3	71407688	71408229	-	542	protein_coding		-	-
101248922	-5.82797	O-acyltransferase WSD1-like && sp|Q5KS41|WSD11_ARATH Wax ester synthase/diacylglycerol acyltransferase 11 OS=Arabidopsis thaliana OX=3702 GN=WSD11 PE=1 SV=1 && PF03007:Wax ester synthase-like Acyl-CoA acyltransferase domain|PF06974:Protein of unknown function (DUF1298)	6.43328	7.43925	17.3571	450.922	1209.59	121.558	10.4099	594.022		1.75049e-12	1.02224e-09	LOC101248922		NC_015438.3	86950389	86953223	+	1794	protein_coding		-	-
101256808	-6.16353	salicylate carboxymethyltransferase-like && sp|A4ZDG8|BSMT3_PETHY S-adenosyl-L-methionine:benzoic acid/salicylic acid carboxyl methyltransferase 3 OS=Petunia hybrida OX=4102 GN=BSMT3 PE=2 SV=1 && PF03492:SAM dependent carboxyl methyltransferase	0	0	0.867853	3.1314	65.7033	4.12061	0.289284	24.3184		0.00124487	0.0390764	LOC101256808		NC_015446.3	71269491	71271963	+	1474	protein_coding		-	-
101262842	-6.16542	basic 7S globulin-like && sp|P0DO21|GIP2_NICBE Probable aspartic proteinase GIP2 OS=Nicotiana benthamiana OX=4100 GN=GIP2 PE=1 SV=1 && PF14541:Xylanase inhibitor C-terminal|PF14543:Xylanase inhibitor N-terminal	0	0	0.867853	18.7884	14.0023	40.1759	0.289284	24.3222		2.12674e-05	0.00188412	LOC101262842		NC_015445.3	60680832	60682331	+	1500	protein_coding		-	-
101244265	-6.37828	cysteine protease inhibitor 8-like && sp|P20347|CPI1_SOLTU Cysteine protease inhibitor 1 OS=Solanum tuberosum OX=4113 PE=1 SV=3 && PF00197:Trypsin and protease inhibitor	7.35232	1.06275	13.0178	912.281	815.367	73.1408	7.14429	600.263		7.21529e-11	3.05688e-08	LOC101244265		NC_015440.3	62423407	62424081	-	675	protein_coding		-	-
101260438	-6.41581	rhamnogalacturonate lyase-like && sp|Q0C7K7|RGLB_ASPTN Probable rhamnogalacturonate lyase B OS=Aspergillus terreus (strain NIH 2624 / FGSC A1156) OX=341663 GN=rglB PE=3 SV=1 && PF06045:Rhamnogalacturonate lyase family|PF14683:Polysaccharide lyase family 4, domain III|PF14686:Polysaccharide lyase family 4, domain II	0	0	0.867853	1.0438	78.6285	7.21106	0.289284	28.9611		0.00123883	0.0390194	LOC101260438		NC_015442.3	62471279	62479572	+	2451	protein_coding		-	-
101247212	-6.53735	abscisic stress-ripening protein 3 && sp|P37220|ASR3_SOLLC Abscisic stress-ripening protein 3 OS=Solanum lycopersicum OX=4081 GN=ASR3 PE=3 SV=2 && PF02496:ABA/WDS induced protein	0.91904	0	0	1.0438	88.3225	5.15076	0.306347	31.5057		0.00127335	0.0394916	ASR3		NC_015441.3	58637853	58639032	+	704	protein_coding		-	-
101267162	-6.75417	wound-induced proteinase inhibitor 1-like%2C transcript variant X1 && sp|P05118|ICI1_SOLLC Wound-induced proteinase inhibitor 1 OS=Solanum lycopersicum OX=4081 GN=PIIF PE=2 SV=1 && -	4.5952	15.9412	26.0356	120.037	4309.49	601.609	15.524	1677.05		6.5045e-10	2.1622e-07	LOC101267162		NC_015446.3	69721216	69725281	+	405	protein_coding		-	-
101252795	-6.78227	patatin-08-like && sp|Q2MY43|PAT08_SOLTU Patatin-08 OS=Solanum tuberosum OX=4113 PE=2 SV=1 && PF01734:Patatin-like phospholipase	16.5427	4.251	44.2605	3234.74	387.757	3567.42	21.6847	2396.64		1.35896e-13	9.47197e-11	LOC101252795		NC_015445.3	1388598	1394743	+	1402	protein_coding		-	-
101247598	-7.05493	enoyl-[acyl-carrier-protein] reductase%2C mitochondrial-like && sp|Q8LCU7|MECR_ARATH Enoyl-[acyl-carrier-protein] reductase, mitochondrial OS=Arabidopsis thaliana OX=3702 GN=At3g45770 PE=1 SV=1 && PF08240:Alcohol dehydrogenase GroES-like domain|PF00107:Zinc-binding dehydrogenase	0	28.6942	32.1106	661.769	5152.86	2268.39	20.2683	2694.34		9.88524e-06	0.000979772	LOC101247598		NC_015449.3	66538326	66541503	+	1374	protein_coding		-	-
101245759	-7.28768	beta-galactosidase 5 && sp|Q9MAJ7|BGAL5_ARATH Beta-galactosidase 5 OS=Arabidopsis thaliana OX=3702 GN=BGAL5 PE=2 SV=1 && PF17834:Beta-sandwich domain in beta galactosidase|PF01301:Glycosyl hydrolases family 35	0	0	0	4.1752	75.3972	2.0603	0	27.2109		0.000510902	0.0215464	LOC101245759		NC_015441.3	65002134	65006817	+	2687	protein_coding		-	-
101260034	-7.32544	protein LURP-one-related 11-like && sp|Q9LUM1|LOR11_ARATH Protein LURP-one-related 11 OS=Arabidopsis thaliana OX=3702 GN=At3g14260 PE=2 SV=1 && PF04525:LURP-one-related	0	0	0	1.0438	78.6285	4.12061	0	27.931		0.000824278	0.0296282	LOC101260034		NW_020443385.1	332	1568	+	988	protein_coding		-	-
101248423	-7.49192	wound-induced proteinase inhibitor 1-like && sp|P05118|ICI1_SOLLC Wound-induced proteinase inhibitor 1 OS=Solanum lycopersicum OX=4081 GN=PIIF PE=2 SV=1 && PF00280:Potato inhibitor I family	14.7046	136.032	78.9747	1619.98	36721.7	2986.41	76.5704	13776		1.48788e-11	7.47643e-09	LOC101248423		NC_015446.3	69565876	69567595	+	569	protein_coding		-	-
101247857	-7.71561	wound-induced proteinase inhibitor 1-like && sp|P16231|ICI1_SOLPE Wound-induced proteinase inhibitor 1 OS=Solanum peruvianum OX=4082 PE=3 SV=1 && PF00280:Potato inhibitor I family	17.4618	24.4432	46.8641	1499.94	16717.7	455.327	29.5897	6224.33		5.87539e-13	3.73381e-10	LOC101247857		NC_015446.3	69562270	69564155	+	643	protein_coding		-	-
101266562	-7.82819	proteinase inhibitor 1-like && sp|P05118|ICI1_SOLLC Wound-induced proteinase inhibitor 1 OS=Solanum lycopersicum OX=4081 GN=PIIF PE=2 SV=1 && PF00280:Potato inhibitor I family	7.35232	22.3177	46.8641	2234.78	13928	1251.63	25.5114	5804.81		6.93493e-17	7.13539e-14	LOC101266562		NC_015446.3	69705367	69708890	+	558	protein_coding		-	-
101253859	-7.90066	agmatine hydroxycinnamoyltransferase 1-like && sp|Q7XPK7|AHT1_ORYSJ Agmatine hydroxycinnamoyltransferase 1 OS=Oryza sativa subsp. japonica OX=39947 GN=AHT1 PE=1 SV=1 && PF02458:Transferase family	0.91904	0	1.73571	202.497	410.376	50.4774	0.884916	221.117		1.26676e-11	6.51689e-09	LOC101253859		NC_015448.3	55227199	55228837	-	1639	protein_coding		-	-
544000	-10.0713	defensin TPP3 && sp|P32026|DEF_TOBAC Defensin-like protein OS=Nicotiana tabacum OX=4097 GN=FST PE=1 SV=1 && PF00304:Gamma-thionin family	0	4.251	8.67853	10089.4	2778.93	1112.56	4.30984	4660.29		2.5472e-23	9.1729e-20	TPP3		NC_015444.3	1207451	1208283	+	614	protein_coding		-	-
