# Supplementary material for: Transcriptome Analysis of Tomato Leaves Reveals Candidate Genes Responsive to Tomato Brown Rugose Fruit Virus Infection
Source: Int J Mol Sci. 2024 Apr 4;25(7):4012. doi: 10.3390/ijms25074012 (PMC11012278; doi:10.3390/ijms25074012)
Supplement: Supplementary file 1 [file ijms-25-04012-s001.zip › Table S2 Protein interaction network constructed by up-regulated genes.xlsx]

## Sheet: ToBRFVvsMock.up_ppi
node1_protein	node2_protein	node1_gene	node2_gene	score
4081.Solyc01g005300.2.1	4081.Solyc02g081060.2.1	101256908	101245517	782
4081.Solyc01g005300.2.1	4081.Solyc02g014860.2.1	101256908	101265380	855
4081.Solyc01g005300.2.1	4081.Solyc03g007360.2.1	101256908	101252361	834
4081.Solyc01g005300.2.1	4081.Solyc03g081240.2.1	101256908	101250283	959
4081.Solyc01g005300.2.1	4081.Solyc06g006080.2.1	101256908	101264726	873
4081.Solyc01g005300.2.1	4081.Solyc04g078880.2.1	101256908	101253889	855
4081.Solyc01g006680.2.1	4081.Solyc04g078880.2.1	101251119	101253889	876
4081.Solyc01g109790.2.1	4081.Solyc03g006870.2.1	544283	101267287	943
4081.Solyc02g014860.2.1	4081.Solyc06g006080.2.1	101265380	101264726	861
4081.Solyc02g014860.2.1	4081.Solyc04g078880.2.1	101265380	101253889	874
4081.Solyc02g069260.2.1	4081.Solyc11g008530.1.1	101249141	101247976	855
4081.Solyc02g069260.2.1	4081.Solyc11g008540.1.1	101249141	101247679	705
4081.Solyc02g081060.2.1	4081.Solyc11g027840.1.1	101245517	101247284	842
4081.Solyc02g081060.2.1	4081.Solyc03g007360.2.1	101245517	101252361	831
4081.Solyc02g081060.2.1	4081.Solyc07g055720.2.1	101245517	101259555	831
4081.Solyc02g081060.2.1	4081.Solyc12g042770.1.1	101245517	101260209	829
4081.Solyc02g081060.2.1	4081.Solyc06g006080.2.1	101245517	101264726	881
4081.Solyc02g084740.2.1	4081.Solyc03g122350.2.1	101245605	101252373	921
4081.Solyc03g078630.2.1	4081.Solyc03g112230.2.1	101261102	101268268	958
4081.Solyc03g078630.2.1	4081.Solyc10g008180.1.1	101261102	101261464	829
4081.Solyc03g118170.2.1	4081.Solyc10g076610.1.1	101268375	778357	862
4081.Solyc04g010010.1.1	4081.Solyc10g008180.1.1	104646707	101261464	826
4081.Solyc06g006080.2.1	4081.Solyc12g042770.1.1	101264726	101260209	839
4081.Solyc06g069740.1.1	4081.Solyc10g008270.2.1	101258272	101265482	741
4081.Solyc07g055720.2.1	4081.Solyc12g042770.1.1	101259555	101260209	867
4081.Solyc09g007920.2.1	4081.Solyc09g091510.2.1	112941051	778294	765
4081.Solyc11g027840.1.1	4081.Solyc12g042770.1.1	101247284	101260209	830
