# Supplementary material for: Transcriptome Analysis of Tomato Leaves Reveals Candidate Genes Responsive to Tomato Brown Rugose Fruit Virus Infection
Source: Int J Mol Sci. 2024 Apr 4;25(7):4012. doi: 10.3390/ijms25074012 (PMC11012278; doi:10.3390/ijms25074012)
Supplement: Supplementary file 1 [file ijms-25-04012-s001.zip › Table S3 Protein interaction network constructed by down-regulated genes.xlsx]

## Sheet: Table S3 ToBRFVvsMock.down_ppi
node1_protein	node2_protein	node1_gene	node2_gene	score
4081.Solyc01g091170.2.1	4081.Solyc09g075900.2.1	544271	101255533	704
4081.Solyc01g091170.2.1	4081.Solyc03g007240.2.1	544271	543894	774
4081.Solyc01g091170.2.1	4081.Solyc01g110440.2.1	544271	543960	994
4081.Solyc01g096670.2.1	4081.Solyc03g117600.2.1	101246092	101256271	889
4081.Solyc01g096670.2.1	4081.Solyc03g119980.2.1	101246092	101254287	844
4081.Solyc01g097970.2.1	4081.Solyc07g053950.1.1	101256925	104648387	825
4081.Solyc01g100380.2.1	4081.Solyc08g082820.2.1	101246093	543957	977
4081.Solyc01g103510.2.1	4081.Solyc04g057860.1.1	101266871	101249629	996
4081.Solyc01g103510.2.1	4081.Solyc06g075180.1.1	101266871	101262318	986
4081.Solyc01g110440.2.1	4081.Solyc03g007240.2.1	543960	543894	784
4081.Solyc01g110440.2.1	4081.Solyc05g010420.1.1	543960	100134880	712
4081.Solyc01g110440.2.1	4081.Solyc09g075900.2.1	543960	101255533	784
4081.Solyc02g083640.2.1	4081.Solyc10g079730.1.1	101265401	101258510	753
4081.Solyc02g083640.2.1	4081.Solyc11g066130.1.1	101265401	543971	747
4081.Solyc02g087770.2.1	4081.Solyc07g016170.2.1	109119603	101256102	755
4081.Solyc02g087880.2.1	4081.Solyc10g083310.1.1	101255154	101257029	717
4081.Solyc02g087880.2.1	4081.Solyc06g005910.2.1	101255154	101262621	976
4081.Solyc02g087880.2.1	4081.Solyc03g116370.2.1	101255154	101264612	911
4081.Solyc03g007130.2.1	4081.Solyc10g083310.1.1	101246993	101257029	767
4081.Solyc03g007130.2.1	4081.Solyc07g053820.2.1	101246993	101265455	882
4081.Solyc03g007130.2.1	4081.Solyc10g079730.1.1	101246993	101258510	743
4081.Solyc03g007240.2.1	4081.Solyc05g010420.1.1	543894	100134880	956
4081.Solyc03g007810.2.1	4081.Solyc10g005510.2.1	101262183	101256813	787
4081.Solyc03g116370.2.1	4081.Solyc06g005910.2.1	101264612	101262621	873
4081.Solyc03g116370.2.1	4081.Solyc07g053820.2.1	101264612	101265455	900
4081.Solyc03g116370.2.1	4081.Solyc07g042560.2.1	101264612	101267251	767
4081.Solyc03g117600.2.1	4081.Solyc03g119980.2.1	101256271	101254287	893
4081.Solyc03g117600.2.1	4081.Solyc03g117870.2.1	101256271	101249624	805
4081.Solyc03g117600.2.1	4081.Solyc10g050160.1.1	101256271	101253032	708
4081.Solyc03g117870.2.1	4081.Solyc03g119980.2.1	101249624	101254287	813
4081.Solyc03g119980.2.1	4081.Solyc10g085830.1.1	101254287	101260288	758
4081.Solyc03g119980.2.1	4081.Solyc10g078240.1.1	101254287	101262367	844
4081.Solyc04g057860.1.1	4081.Solyc06g075180.1.1	101249629	101262318	963
4081.Solyc05g010420.1.1	4081.Solyc09g075900.2.1	100134880	101255533	821
4081.Solyc06g075010.2.1	4081.Solyc08g082820.2.1	101265242	543957	776
4081.Solyc07g053820.2.1	4081.Solyc11g072280.1.1	101265455	101245028	882
4081.Solyc07g053820.2.1	4081.Solyc10g080950.1.1	101265455	101248926	707
4081.Solyc07g053820.2.1	4081.Solyc10g079730.1.1	101265455	101258510	891
4081.Solyc07g053820.2.1	4081.Solyc10g083310.1.1	101265455	101257029	887
4081.Solyc08g082820.2.1	4081.Solyc11g071830.1.1	543957	101259708	782
4081.Solyc10g079730.1.1	4081.Solyc11g072280.1.1	101258510	101245028	743
4081.Solyc10g079730.1.1	4081.Solyc10g083310.1.1	101258510	101257029	871
4081.Solyc10g083310.1.1	4081.Solyc11g072280.1.1	101257029	101245028	767
