# Supplementary material for: Transcriptome Analysis of Tomato Leaves Reveals Candidate Genes Responsive to Tomato Brown Rugose Fruit Virus Infection
Source: Int J Mol Sci. 2024 Apr 4;25(7):4012. doi: 10.3390/ijms25074012 (PMC11012278; doi:10.3390/ijms25074012)
Supplement: Supplementary file 1 [file ijms-25-04012-s001.zip › Table S4 Primers used for qRT-PCR validation.xlsx]

## Sheet: Sheet1
Table S4 Primers used in this study
Primer name	Sequence
LOC101261464 QPCR FOR	ATCCTCCATTCTTGTGCCTATG
LOC101261464 QPCR REV	TCTAGTGAGCGTATTGTCATCTC
GA2ox4 QPCR FOR	ATCGTTAATGCCTGCGAAGAAT
GA2ox4 QPCR REV	TGGATTGACACCTAATACAGATGC
LOC101249297 QPCR FOR	CAGAATCGCTGTAGATGAAGTTC
LOC101249297 QPCR REV	GTGTCACGACCTGCTAATATGA
LOC101247047 QPCR FOR	CAAGCATGTGCGGTGAACTATA
LOC101247047 QPCR REV	CCTATGGTTGATAATGGGCTGATT
LOC101262227 QPCR FOR	GCTAGTGAAGAAGGCTAAGTCG
LOC101262227 QPCR REV	CATACAGGCACCACAATTCCAT
LOC101254060 QPCR FOR	ACACAAGCTGGTGATTCTACTC
LOC101254060 QPCR REV	GCAGCAAAGATACTCATAGGTTG
LOC101268631 QPCR FOR	GGTAGCGTCCCATCAAATCTTAA
LOC101268631 QPCR REV	ATTCAATGCGTTGTTCCTCAGT
LOC101249629 QPCR FOR	AGAGATAGTGATAGAGACGGAGAA
LOC101249629 QPCR REV	GAGAGACCTACAACCAAACAATG
LOC101261578 QPCR FOR	TATGGATCAGGATGTTGCATTAGG
LOC101261578 QPCR REV	CCACGAGAGTGTCACAAAGTTT
LOC101260654 QPCR FOR	CTTGGAAACAGTTGGTCTGCTAT
LOC101260654 QPCR REV	TACTGACGATGATGGACTTGGT
